# Supplementary material for: Tracing ancient solar cycles with tree rings and radiocarbon in the first millennium BCE
Source: Nat Commun. 2025 Jan 6;16:406. doi: 10.1038/s41467-024-55757-y (PMC11704142; doi:10.1038/s41467-024-55757-y)
Supplement: Supplementary file 3 — Source Data [file 41467_2024_55757_MOESM3_ESM.xlsx]

## Sheet: a
IntCal year (BCE)	IntCal d14C (‰)	IntCal d14C_sig (‰)	This Study year (BCE)	This Study year bp	This Study d14c (‰)	This Study d14c_sig (‰)	Fahrni et al. 2020 year (BCE)	Fahrni et al. 2020 year bp	Fahrni et al. 2020 d14c (‰)	Fahrni et al. 2020 d14c_sig (‰)
1020	1	2.2	1000	2949	2.93973	1.74371	856	2805	-2.12162	2.56682
1019	1.1	2.2	999	2948	0.246681	1.73424	855	2804	-1.71653	1.30096
1018	1.2	2.1	998	2947	1.20572	1.75346	854	2803	-1.59529	2.19403
1017	1.4	2	997	2946	1.56542	1.75774	853	2802	-3.52493	1.90774
1016	1.6	2	996	2945	0.662259	1.21658	852	2801	-2.89476	1.90886
1015	1.9	2	995	2944	2.51717	1.75845	851	2800	0.123045	2.0465
1014	2.1	1.9	994	2943	-0.883139	1.75135	850	2799	-1.8506	1.91544
1013	2.4	1.9	993	2942	0.918567	1.21671	849	2798	-4.04702	1.9028
1012	2.7	1.9	992	2941	2.96988	1.7559	848	2797	-3.95143	1.93213
1011	3	1.9	991	2940	2.42854	1.75328	847	2796	-3.99839	1.70294
1010	3.3	2	990	2939	4.05301	1.21966	846	2795	-1.96837	1.92194
1009	3.5	2	989	2938	5.67309	1.76068	845	2794	-0.0677402	1.91846
1008	3.8	2.1	988	2937	5.81242	1.76259	844	2793	-4.54196	2.30311
1007	4	2.1	987	2936	5.567	1.22287	843	2792	-2.16744	1.93917
1006	4.2	2.1	986	2935	7.05515	1.76569	842	2791	-4.71892	1.92313
1005	4.4	2.2	985	2934	5.0545	1.76018	841	2790	-3.18962	1.91596
1004	4.5	2.2	984	2933	4.09985	1.21713	840	2789	-2.27392	1.93298
1003	4.6	2.2	983	2932	4.42267	1.75635	839	2788	-3.46228	1.23742
1002	4.7	2.1	982	2931	3.97327	1.74815	838	2787	-3.45587	1.18564
1001	4.7	2.1	981	2930	5.76625	1.22135	837	2786	-1.49914	1.92512
1000	4.7	2.1	980	2929	4.57304	2.26935	836	2785	-2.21049	1.91893
999	4.6	2.1	979	2928	3.73153	2.2812	835	2784	-3.25387	1.91679
998	4.5	2	978	2927	3.74841	1.35583	834	2783	-1.05281	1.93237
997	4.4	2	977	2926	6.01348	2.27512	833	2782	-3.08642	1.92604
996	4.3	2	976	2925	3.40049	2.26695	832	2781	-3.78022	1.93547
995	4.2	2.1	975	2924	2.26018	1.35537	831	2780	-0.959804	1.19585
994	4.1	2.1	974	2923	4.32798	2.28539	830	2779	-1.29348	1.19002
993	4	2.2	973	2922	4.32196	2.28304	829	2778	-0.188141	1.28017
992	3.9	2.2	972	2921	3.1027	1.3585	828	2777	-0.739491	1.58524
991	3.7	2.2	971	2920	3.32253	2.282	827	2776	-2.16638	1.50793
990	3.6	2.3	970	2919	5.47423	2.26495	826	2775	0.341859	1.53292
989	3.5	2.3	969	2918	1.33085	1.35591	825	2774	-0.173081	1.57742
988	3.5	2.2	968	2917	3.30485	2.27987	824	2773	1.19764	1.30664
987	3.4	2.2	967	2916	5.96482	2.26769	823	2772	-0.488809	1.50197
986	3.4	2.2	966	2915	0.579297	1.35376	822	2771	0.889298	1.50378
985	3.4	2.1	965	2914	0.137707	2.27108	821	2770	0.980991	1.33034
984	3.4	2.1	964	2913	5.58337	2.26695	820	2769	0.227701	1.57122
983	3.4	2	963	2912	-0.561317	1.35194	819	2768	-0.770017	1.6825
982	3.4	2	962	2911	0.935216	2.24313	818	2767	-1.66965	1.43307
981	3.5	2	961	2910	-1.08221	1.34373	817	2766	0.869449	1.69854
980	3.5	2	960	2909	0.995351	2.21935	816	2765	0.925418	1.43697
979	3.5	2	959	2908	2.37843	2.22618	815	2764	4.48981	1.60182
978	3.6	2	958	2907	-1.75362	1.34319	814	2763	2.10677	1.51652
977	3.6	2.1	957	2906	-0.339675	2.24734	813	2762	-0.455878	1.57802
976	3.7	2.1	956	2905	0.62557	2.27328	812	2761	1.42273	1.43802
975	3.7	2.1	955	2904	-0.229271	1.34815	811	2760	0.799638	1.43605
974	3.7	2.1	954	2903	1.93607	1.77597	810	2759	2.04943	1.43744
973	3.7	2.1	953	2902	-2.23017	1.24629	809	2758	4.08228	1.45186
972	3.8	2.1	952	2901	-1.60133	1.76721	808	2757	1.83352	1.22367
971	3.8	2.1	951	2900	-1.73266	1.77687	807	2756	4.55868	1.27926
970	3.8	2.1	950	2899	-4.53537	1.24616	806	2755	3.44728	1.22629
969	3.8	2	949	2898	-2.07531	1.78255	805	2754	4.8354	2.48684
968	3.7	2	948	2897	-4.1277	1.78709	804	2753	6.2981	2.81413
967	3.7	2	947	2896	-4.39971	1.24653	803	2752	7.11403	2.33991
966	3.6	2	946	2895	-3.49644	1.7905	802	2751	4.84499	2.26124
965	3.5	2	945	2894	-5.94217	1.76316	801	2750	7.19718	2.26572
964	3.5	2.1	944	2893	-6.33458	1.23888	800	2749	5.10936	2.26159
963	3.3	2.1	943	2892	-4.99125	1.78863	799	2748	5.17604	2.25744
962	3.2	2.1	942	2891	-6.35772	1.77578	798	2747	8.76298	2.26457
961	3.1	2.2	941	2890	-5.05892	1.24197	797	2746	5.83239	1.02972
960	2.9	2.2	940	2889	-3.32413	1.77052	796	2745	8.67099	2.3292
959	2.7	2.2	939	2888	-1.59814	1.77663	795	2744	6.13164	2.42845
958	2.4	2.2	938	2887	-3.59722	1.23636	794	2743	7.12672	2.26166
957	2.2	2.2	937	2886	0.205715	1.75572	793	2742	8.6515	2.26463
956	1.9	2.2	936	2885	-0.121901	1.74007	792	2741	11.4208	1.49729
955	1.6	2.2	935	2884	0.447216	1.2379	791	2740	8.93674	2.59583
954	1.3	2.1	934	2883	0.306561	1.754	789	2738	9.35686	1.59587
953	1	2	933	2882	0.321825	1.74673	788	2737	11.2952	1.2386
952	0.7	2	932	2881	-1.54697	1.23161	787	2736	11.7206	0.943259
951	0.4	2	931	2880	-3.57621	1.74765	786	2735	13.364	1.41771
950	0.1	2	930	2879	-2.62913	1.74714	785	2734	13.1113	1.61424
949	-0.2	2	929	2878	-4.53631	1.2386	784	2733	12.1884	1.84172
948	-0.5	2	928	2877	-7.51257	2.02234	783	2732	12.2315	1.60036
947	-0.7	2	927	2876	-3.93268	2.01486	782	2731	12.8135	1.60167
946	-1	2	926	2875	-2.28467	1.32355	781	2730	2.84729	1.4311
945	-1.2	2.1	925	2874	-3.50094	2.03522	780	2729	12.7361	1.6014
944	-1.4	2.1	924	2873	-5.11805	2.01456	779	2728	9.79191	1.68481
943	-1.5	2.1	923	2872	-6.02318	1.31716	778	2727	12.8188	1.59628
942	-1.6	2.2	922	2871	-6.34282	2.01182	777	2726	12.1265	1.66947
941	-1.7	2.2	921	2870	-6.23122	2.01157	776	2725	14.6785	1.59997
940	-1.8	2.2	920	2869	-6.6937	1.31373	775	2724	7.9222	1.24047
939	-1.8	2.2	919	2868	-6.61317	2.00896	774	2723	13.9794	1.60006
938	-1.7	2.1	918	2867	-8.51506	2.01032	773	2722	15.2411	1.6013
937	-1.7	2.1	917	2866	-3.29555	1.3149	772	2721	13.0829	1.59788
936	-1.6	2.1	916	2865	-6.34436	2.00721	771	2720	13.3944	1.5985
935	-1.4	2	915	2864	-4.90905	1.99724	770	2719	12.4298	1.97019
934	-1.3	2	914	2863	-4.80602	1.31112	768	2717	16.3725	2.33913
933	-1.1	2	913	2862	-2.02761	2.01685	767	2716	14.7068	2.33515
932	-0.9	2	912	2861	-2.08939	1.99563	766	2715	14.267	2.19052
931	-0.8	2.1	911	2860	0.256265	1.32013	765	2714	14.6189	2.22498
930	-0.6	2.1	910	2859	-1.73948	1.99937	764	2713	14.8926	2.30057
929	-0.4	2.1	909	2858	-1.25221	2.00207	763	2712	14.2847	2.17676
928	-0.2	2.2	908	2857	-1.15627	1.31525	762	2711	13.8528	2.53046
927	0	2.3	907	2856	-3.69562	1.99425	761	2710	12.6734	1.40949
926	0.2	2.3	906	2855	-3.57932	1.99208	760	2709	14.1313	1.28129
925	0.3	2.4	905	2854	-0.765259	1.31584	759	2708	12.7838	2.23712
924	0.5	2.4	904	2853	-1.65536	2.00185	758	2707	14.6839	2.23454
923	0.6	2.4	903	2852	-1.92194	2.00049	757	2706	17.5124	2.24148
922	0.7	2.4	902	2851	0.400564	1.17094	756	2705	15.4266	0.934649
921	0.8	2.4	901	2850	1.35304	1.57942	755	2704	15.4256	1.214
920	0.9	2.3	900	2849	1.96597	1.58396	754	2703	15.5029	0.9212
919	0.9	2.3	899	2848	3.57274	1.17495	753	2702	15.2465	1.13584
918	0.9	2.2	898	2847	1.76164	1.58712	752	2701	15.2779	0.935241
917	0.9	2.2	897	2846	2.34577	1.58058	751	2700	15.5698	1.39446
916	0.9	2.1	896	2845	5.41537	1.17749	750	2699	17.2443	1.14017
915	0.9	2.1	895	2844	4.30067	1.58459	749	2698	15.8457	1.13106
914	0.9	2.1	894	2843	4.20662	1.58323	748	2697	16.5199	1.19974
913	0.9	2.1	893	2842	5.2024	1.17398	747	2696	17.2135	1.16176
912	0.9	2.1	892	2841	6.0973	1.58924	746	2695	17.9293	1.12269
911	0.9	2.1	891	2840	5.83871	1.58254	745	2694	18.9588	1.13414
910	1	2.1	890	2839	4.68621	1.17084	744	2693	17.5454	0.798282
909	1	2.2	889	2838	3.13275	1.58478	743	2692	17.3097	1.0536
908	1.1	2.2	888	2837	3.52834	1.57661	742	2691	16.5345	0.970299
907	1.2	2.3	887	2836	3.79369	1.17202	741	2690	18.3332	1.05374
906	1.4	2.3	886	2835	3.53122	1.57195	740	2689	15.325	1.30225
905	1.5	2.3	885	2834	4.58007	1.57626	739	2688	16.6312	1.59575
904	1.7	2.3	884	2833	3.8968	1.1718	738	2687	19.3507	1.36004
903	2	2.2	883	2832	4.43965	1.5755	737	2686	16.0471	1.40391
902	2.3	2.2	882	2831	2.15648	1.57177	736	2685	18.0372	1.30999
901	2.6	2.2	881	2830	1.93085	1.16774	735	2684	16.1247	1.33497
900	2.9	2.1	880	2829	1.81333	1.57402	734	2683	17.4823	1.30505
899	3.2	2.1	879	2828	3.69845	1.57497	733	2682	16.91	1.43214
898	3.5	2.1	878	2827	1.12286	1.1688	732	2681	16.8644	1.12075
897	3.8	2.1	877	2826	1.38445	1.58176	731	2680	20.3327	1.38474
896	4.1	2.1	876	2825	2.32366	1.57149	730	2679	18.5755	1.33909
895	4.4	2.2	875	2824	1.55779	1.15968	729	2678	15.5578	1.45449
894	4.6	2.2	874	2823	1.13168	1.57952	728	2677	17.384	1.15088
893	4.8	2.3	873	2822	2.23251	1.55059	727	2676	20.2954	1.15257
892	5	2.3	872	2821	2.14674	0.954514	726	2675	16.3899	0.956005
891	5.1	2.3	871	2820	1.47416	1.55248	725	2674	14.2985	1.02684
890	5.2	2.3	870	2819	1.32521	1.5527	724	2673	17.4984	1.10465
889	5.2	2.3	869	2818	0.924067	1.13935	723	2672	18.2901	1.45698
888	5.1	2.3	868	2817	0.173903	1.56121	722	2671	18.2619	1.30446
887	5.1	2.3	867	2816	-0.210853	1.55411	721	2670	17.5016	1.14355
886	4.9	2.2	866	2815	-1.07727	1.14168	720	2669	16.4724	1.12166
885	4.8	2.2	865	2814	-1.89776	1.55908	719	2668	15.5641	1.26675
884	4.5	2.2	864	2813	-0.311179	1.5617	718	2667	13.8794	1.19744
883	4.3	2.2	863	2812	-1.34736	1.1366	717	2666	18.7273	1.29812
882	4	2.2	862	2811	-1.64931	1.54673	716	2665	18.6999	0.902635
881	3.8	2.2	861	2810	-2.8521	1.56028	715	2664	20.0101	1.4693
880	3.5	2.3	860	2809	-4.47116	1.15305	714	2663	20.2973	1.33241
879	3.2	2.3	859	2808	-3.21167	1.53958	713	2662	17.226	1.22735
878	2.9	2.4	858	2807	-3.47719	1.53997	712	2661	19.2464	1.12943
877	2.5	2.4	857	2806	-1.2136	1.14371	711	2660	17.0683	1.29695
876	2.2	2.4	856	2805	-2.35374	1.54654	710	2659	17.1982	1.16562
875	1.9	2.4	855	2804	-0.119563	1.54819	709	2658	16.1032	1.1715
874	1.6	2.4	854	2803	-0.979728	1.13639	708	2657	15.7541	1.10298
873	1.4	2.3	853	2802	-1.3972	1.54834	707	2656	14.5	1.40023
872	1.1	2.3	852	2801	-1.40313	1.54256	706	2655	12.1545	1.51841
871	0.9	2.2	851	2800	-2.50664	1.14078	705	2654	14.8645	1.15796
870	0.6	2.2	653	2602	8.77309	1.93338	704	2653	12.249	0.92822
869	0.4	2.2	652	2601	7.09123	1.36224	703	2652	14.8209	1.4342
868	0.2	2.2	651	2600	4.40339	1.92956	702	2651	16.6693	2.13365
867	0	2.2	650	2599	7.43105	1.93388	701	2650	14.0544	1.15434
866	-0.2	2.2	649	2598	6.89139	1.36291	700	2649	16.5816	1.32593
865	-0.4	2.2	648	2597	2.77551	1.9662	699	2648	12.5378	1.14187
864	-0.6	2.3	647	2596	1.14496	1.9627	698	2647	13.5637	0.808726
863	-0.8	2.3	646	2595	4.07945	1.77326	697	2646	13.6675	0.976938
862	-0.9	2.2	645	2594	4.02258	1.96448	696	2645	11.5474	0.961688
861	-1.1	2.2	644	2593	2.5971	1.98373	695	2644	12.9688	0.984723
860	-1.2	2.1	643	2592	2.91766	1.78367	694	2643	12.3331	1.10267
859	-1.4	2	642	2591	4.81304	1.99124	693	2642	12.6056	0.730654
858	-1.5	1.9	641	2590	4.78422	2.00657	692	2641	10.1026	2.10991
857	-1.6	1.8	640	2589	2.26206	1.79821	691	2640	10.1988	1.91482
856	-1.7	1.7	639	2588	2.33548	2.01286	690	2639	9.63177	2.10898
855	-1.8	1.6	638	2587	1.03546	1.95718	689	2638	9.54319	1.91226
854	-2	1.6	637	2586	1.12771	1.79406	688	2637	9.61969	1.59949
853	-2.1	1.5	636	2585	1.10421	1.9475	687	2636	7.19858	2.11872
852	-2.2	1.5	635	2584	-0.953565	1.97055	686	2635	8.0887	2.10595
851	-2.3	1.5	634	2583	-0.728381	1.78042	685	2634	8.32992	1.17233
850	-2.4	1.5	633	2582	-1.48614	2.0085	684	2633	6.92315	2.17236
849	-2.5	1.5	632	2581	-0.933936	2.00507	683	2632	7.13024	2.05044
848	-2.5	1.5	631	2580	0.62767	1.80477	682	2631	7.93062	1.64826
847	-2.6	1.5	630	2579	1.54013	2.01013	681	2630	9.56981	1.5706
846	-2.6	1.5	629	2578	-1.96036	1.98474	680	2629	4.75711	1.28587
845	-2.7	1.5	628	2577	0.839217	1.79443	679	2628	7.35514	1.56761
844	-2.7	1.5	627	2576	2.63846	2.00371	678	2627	4.67995	2.09443
843	-2.7	1.5	626	2575	-3.22298	2.0901	677	2626	8.53101	1.94239
842	-2.8	1.5	625	2574	0.6553	1.79963	676	2625	6.33495	2.25692
841	-2.8	1.5	624	2573	-2.87843	2.0032	675	2624	2.80964	0.713685
840	-2.8	1.5	623	2572	-3.47868	4.0924	674	2623	5.12397	1.56514
839	-2.8	1.5	622	2571	-2.79125	1.79103	673	2622	4.69175	1.56428
838	-2.7	1.5	621	2570	-2.83562	4.09765	672	2621	2.15433	2.21567
837	-2.6	1.4	620	2569	1.40544	2.30423	671	2620	7.17202	1.87012
836	-2.4	1.4	619	2568	-1.04086	4.09997	670	2619	7.13028	1.29433
835	-2.3	1.4	616	2565	-2.73738	2.04826	669	2618	6.49075	1.71696
834	-2	1.4	615	2564	-3.46626	2.30719	668	2617	4.37945	2.17647
833	-1.8	1.4	613	2562	-2.4	2.02138	667	2616	4.73911	2.09729
832	-1.4	1.4	612	2561	-3.72809	2.32459	666	2615	2.82376	1.55843
831	-1	1.4	611	2560	-1.76548	2.32024	665	2614	5.70929	0.80031
830	-0.6	1.4	610	2559	-3.91096	2.01285	664	2613	7.46011	2.10286
829	-0.3	1.4	609	2558	-1.8705	2.3053	663	2612	8.50764	1.75701
828	-0.1	1.4	608	2557	-4.35231	2.31154	662	2611	12.0787	2.42589
827	0	1.4	607	2556	-5.49011	1.99873	661	2610	11.2019	1.5699
826	0	1.4	606	2555	-6.13019	2.30114	660	2609	15.4695	1.24437
825	0	1.4	605	2554	-5.85495	2.29351	659	2608	13.0027	1.58715
824	-0.1	1.4	604	2553	-5.57607	1.98578	658	2607	11.3771	2.11124
823	-0.1	1.4	603	2552	-5.36258	2.26048	657	2606	11.0282	2.17162
822	-0.1	1.4	602	2551	-6.63507	2.22245	656	2605	9.19494	1.56656
821	-0.1	1.4	601	2550	-5.50342	1.99852	655	2604	11.7198	1.64987
820	0	1.4	600	2549	-6.08059	2.28177	654	2603	11.6171	2.15292
819	0.2	1.4	599	2548	-3.60414	2.21797	653	2602	7.71197	1.57144
818	0.3	1.4	598	2547	-1.65437	1.95277	652	2601	6.8768	2.09854
817	0.4	1.4	597	2546	-2.36448	2.21791	651	2600	6.59213	1.56793
816	0.5	1.4	596	2545	-2.92682	2.36594	650	2599	9.15201	1.52185
815	0.6	1.4	595	2544	-4.6998	1.95074	649	2598	7.38933	2.14347
814	0.7	1.4	594	2543	-5.98477	2.34307	648	2597	5.87555	1.56739
813	0.8	1.4	593	2542	-4.86364	2.28251	647	2596	8.59814	2.20416
812	1	1.4	592	2541	-3.563	1.95174	646	2595	6.4446	1.56735
811	1.3	1.4	591	2540	-9.10028	2.27296	645	2594	6.36069	1.1937
810	1.7	1.4	590	2539	-7.98037	2.25872	644	2593	4.55436	2.09615
809	2.2	1.4	589	2538	-3.77003	2.05524	643	2592	3.72477	1.59842
808	2.7	1.4	588	2537	-1.78287	2.17921	642	2591	3.58133	2.28789
807	3.4	1.4	587	2536	-2.74713	2.23062	641	2590	2.04422	1.56161
806	4	1.4	586	2535	-4.92501	1.93901	640	2589	4.8621	1.56757
805	4.6	1.4	585	2534	-4.72118	2.1985	639	2588	2.19241	2.12214
804	5.2	1.4	584	2533	-7.40834	2.21587	638	2587	3.92762	1.88778
803	5.7	1.4	583	2532	-4.97049	1.93502	637	2586	3.89423	2.10144
802	6.1	1.4	582	2531	-3.27409	2.20169	636	2585	3.55408	2.09226
801	6.4	1.4	581	2530	-9.97658	2.27425	635	2584	4.88171	1.49687
800	6.6	1.4	580	2529	-5.95056	1.93727	634	2583	1.7714	1.15588
799	6.8	1.4	579	2528	-4.56393	2.26142	633	2582	-0.843361	2.13983
798	7	1.4	578	2527	-2.46712	1.72885	632	2581	0.438078	2.09214
797	7.2	1.4	577	2526	-3.48048	1.60841	631	2580	1.52274	1.58596
796	7.4	1.4	576	2525	-5.51952	1.73917	630	2579	1.90676	1.37478
795	7.7	1.4	575	2524	-4.92146	1.76749	629	2578	2.1352	2.41204
794	8.1	1.4	574	2523	-6.06634	1.2817	628	2577	0.0739603	1.5585
793	8.5	1.4	573	2522	-5.77635	1.79426	627	2576	-2.53757	1.63034
792	8.9	1.4	572	2521	-4.17486	1.75527	626	2575	-1.56369	1.8705
791	9.3	1.4	571	2520	-8.08747	1.29427
790	9.7	1.4	570	2519	-3.06002	1.74968
789	10	1.4	569	2518	-5.20041	1.73047
788	10.3	1.4	568	2517	-4.99424	1.2834
787	10.6	1.4	567	2516	-3.66112	1.71083
786	10.7	1.4	566	2515	-5.87345	1.7587
785	10.7	1.4	565	2514	-4.54176	1.29255
784	10.5	1.4	564	2513	-8.92298	1.74747
783	10.3	1.4	563	2512	-6.02832	1.74454
782	10.1	1.4	562	2511	-6.92676	1.28838
781	10	1.4	561	2510	-7.16753	1.72332
780	10	1.4	560	2509	-7.42403	1.71678
779	10.2	1.4	559	2508	-5.20807	1.27374
778	10.6	1.4	558	2507	-6.85698	1.73762
777	11	1.4	557	2506	-5.99647	1.72957
776	11.4	1.4	556	2505	-8.15021	1.27582
775	11.9	1.5	555	2504	-8.50199	1.71764
774	12.4	1.5	554	2503	-8.68607	1.90316
773	12.9	1.5	553	2502	-9.6916	1.3567
772	13.3	1.5	552	2501	-9.15503	1.89816
771	13.7	1.5	551	2500	-7.45267	1.93863
770	14.1	1.5	550	2499	-9.55815	1.34666
769	14.4	1.5	549	2498	-8.96505	1.92024
768	14.6	1.5	548	2497	-8.87753	1.90347
767	14.7	1.5	547	2496	-8.23205	1.33588
766	14.8	1.5	546	2495	-8.45946	1.91084
765	14.8	1.5	545	2494	-8.10864	1.93425
764	14.8	1.5	544	2493	-6.15925	1.34552
763	14.7	1.5	543	2492	-8.87028	1.89943
762	14.6	1.5	542	2491	-7.52531	1.92431
761	14.6	1.5	541	2490	-7.31139	1.34825
760	14.6	1.5	540	2489	-5.97129	1.91789
759	14.7	1.5	539	2488	-7.03647	1.91275
758	14.8	1.4	538	2487	-6.32345	1.35749
757	15	1.4	537	2486	-7.24425	1.89163
756	15.2	1.4	536	2485	-5.91293	1.91073
755	15.3	1.4	535	2484	-3.86566	1.35374
754	15.5	1.4	534	2483	-2.68061	1.91498
753	15.6	1.4	533	2482	-5.12747	1.90746
752	15.8	1.4	532	2481	-3.63894	1.3528
751	16.1	1.4	531	2480	-4.91919	1.90748
750	16.3	1.4	530	2479	-5.48397	1.91333
749	16.6	1.4	529	2478	-4.82608	0.804424
748	16.9	1.4	528	2477	-6.55078	1.23443
747	17.2	1.4	527	2476	-5.65356	1.2375
746	17.4	1.4	526	2475	-7.77354	0.998098
745	17.5	1.4	525	2474	-7.82434	1.23262
744	17.6	1.4	524	2473	-6.94652	0.996857
743	17.6	1.4	523	2472	-6.02445	1.25451
742	17.6	1.4	522	2471	-7.85903	1.24417
741	17.6	1.4	521	2470	-5.89171	1.01163
740	17.6	1.4	520	2469	-5.54506	1.2457
739	17.6	1.4	519	2468	-7.77551	1.02352
738	17.6	1.4	518	2467	-8.56468	1.00219
737	17.6	1.4	517	2466	-6.37841	1.25491
736	17.7	1.4	516	2465	-5.21897	1.25081
735	17.7	1.4	515	2464	-5.57945	1.01458
734	17.7	1.4	514	2463	-6.93196	1.82242
733	17.7	1.4	513	2462	-2.1617	1.83994
732	17.8	1.4	512	2461	-3.41021	1.82133
731	17.8	1.4	511	2460	-5.82869	1.79759
730	17.7	1.4	510	2459	-6.11697	1.81739
729	17.6	1.4	509	2458	-7.71673	1.79457
728	17.5	1.4	508	2457	-6.31391	1.84046
727	17.3	1.4	507	2456	-8.18836	1.82142
726	17.2	1.4	506	2455	-9.12908	1.84588
725	17.1	1.4	505	2454	-7.022	1.84254
724	17	1.4	504	2453	-7.65172	1.83209
723	17	1.4	503	2452	-7.00471	1.84662
722	17	1.4	502	2451	-5.99967	1.83449
721	16.9	1.4	501	2450	-9.3809	1.16601
720	17	1.4	500	2449	-6.27004	1.53203
719	17.1	1.4	499	2448	-7.74541	1.52892
718	17.3	1.4	498	2447	-6.88383	1.52997
717	17.6	1.4	497	2446	-8.73825	1.52662
716	17.9	1.4	496	2445	-7.57611	1.52905
715	18.1	1.4	495	2444	-10.1554	1.52343
714	18.2	1.4	494	2443	-8.5973	1.53122
713	18.1	1.4	493	2442	-9.08833	1.1473
712	17.8	1.4	492	2441	-9.47415	1.14779
711	17.4	1.4	491	2440	-9.14432	1.73614
710	16.9	1.4	490	2439	-10.397	1.7385
709	16.3	1.4	489	2438	-9.2541	1.74615
708	15.7	1.4	488	2437	-8.09425	1.73805
707	15.2	1.4	487	2436	-7.91781	1.74387
706	14.8	1.4	486	2435	-8.27037	1.74109
705	14.5	1.4	485	2434	-10.3157	1.76608
704	14.3	1.4	484	2433	-8.76397	1.7366
703	14.3	1.4	483	2432	-9.34922	1.7606
702	14.2	1.4	482	2431	-9.44523	1.76062
701	14.2	1.4	481	2430	-8.75549	1.76486
700	14.1	1.4	480	2429	-8.9928	1.77555
699	14	1.4	479	2428	-9.15332	1.76531
698	13.7	1.4	478	2427	-10.2205	1.76975
697	13.4	1.4	477	2426	-9.32071	1.76286
696	13.1	1.4	476	2425	-12.1665	1.76845
695	12.8	1.4	475	2424	-12.9881	1.74988
694	12.4	1.4	474	2423	-10.0088	1.7691
693	11.9	1.4	473	2422	-5.70707	1.77252
692	11.5	1.4	472	2421	-8.33079	1.28997
691	11	1.4	471	2420	-11.0264	1.72727
690	10.6	1.4	470	2419	-9.41201	1.28555
689	10.1	1.5	469	2418	-10.6041	1.74615
688	9.7	1.5	468	2417	-10.9922	1.92049
687	9.3	1.4	467	2416	-10.8244	1.92952
686	8.9	1.4	466	2415	-16.0958	1.9268
685	8.5	1.4	465	2414	-16.7209	1.90515
684	8.1	1.4	464	2413	-14.1474	1.93091
683	7.6	1.4	463	2412	-11.4094	1.94233
682	7.1	1.5	461	2410	-14.3081	1.73222
681	6.5	1.4	460	2409	-15.4576	1.29521
680	6	1.5	459	2408	-14.9999	1.77593
679	5.4	1.4	458	2407	-13.7524	1.75534
678	4.9	1.4	457	2406	-16.6187	1.2868
677	4.5	1.4	456	2405	-17.4623	1.71664
676	4.1	1.4	455	2404	-16.4977	1.2866
675	4	1.4	454	2403	-13.3125	1.29273
674	4	1.4	453	2402	-12.37	1.2919
673	4.1	1.4	452	2401	-13.6947	1.7332
672	4.3	1.4	451	2400	-15.1286	1.28174
671	4.5	1.4	450	2399	-13.6809	1.2904
670	4.8	1.4	449	2398	-13.7258	1.28758
669	5.1	1.4	448	2397	-15.2057	1.7291
668	5.4	1.4	447	2396	-16.1803	1.30512
667	5.8	1.4	446	2395	-17.1389	1.74319
666	6.4	1.4	445	2394	-14.8508	1.29087
665	7.1	1.4	444	2393	-15.9275	1.30805
664	8	1.4	443	2392	-13.7081	1.759
663	8.9	1.4	442	2391	-14.3162	1.76457
662	9.9	1.4	441	2390	-12.991	1.77307
661	10.7	1.4	440	2389	-14.4686	1.79819
660	11.2	1.4	439	2388	-16.6552	1.75608
659	11.5	1.4	438	2387	-16.8962	1.31346
658	11.5	1.4	437	2386	-15.4963	1.78095
657	11.3	1.4	436	2385	-16.6597	1.28674
656	10.9	1.4	435	2384	-16.2496	1.30815
655	10.4	1.4	434	2383	-16.429	1.26987
654	9.9	1.4	433	2382	-15.9203	1.28862
653	9.3	1.4	432	2381	-15.2826	1.06255
652	8.7	1.5	431	2380	-13.8254	1.2678
651	8.1	1.5	430	2379	-16.5415	1.05992
650	7.5	1.5	429	2378	-15.5822	1.05749
649	7	1.4	428	2377	-17.5206	1.27131
648	6.5	1.4	427	2376	-14.5921	1.56212
647	6	1.4	426	2375	-14.3232	1.56773
646	5.5	1.4	425	2374	-17.4126	1.19011
645	5.1	1.4	424	2373	-15.5696	1.56486
644	4.6	1.4	423	2372	-14.2463	1.56393
643	4.2	1.4	422	2371	-15.6886	1.56798
642	3.8	1.5	421	2370	-17.1872	1.18976
641	3.6	1.5	420	2369	-14.7401	1.56839
640	3.4	1.5	419	2368	-17.1979	1.55718
639	3.2	1.5	418	2367	-18.6894	1.2873
638	3	1.5	417	2366	-16.2533	1.56125
637	2.8	1.4	416	2365	-20.2679	1.57787
636	2.5	1.4	415	2364	-17.733	1.18893
635	2.2	1.4	414	2363	-15.8478	1.56742
634	1.8	1.4	413	2362	-18.5816	1.56375
633	1.5	1.4	412	2361	-17.1865	1.56432
632	1.1	1.4	411	2360	-15.7438	1.56171
631	0.8	1.4	410	2359	-16.6985	1.56516
630	0.6	1.4	409	2358	-15.0294	1.56266
629	0.3	1.4	408	2357	-15.2832	1.56785
628	0.1	1.4	407	2356	-14.4664	1.56599
627	0	1.5	406	2355	-13.8626	1.57131
626	0	1.5	405	2354	-14.9596	1.56439
625	0	1.5	404	2353	-11.9599	1.57485
624	0.1	1.5	403	2352	-6.95243	1.5665
623	0.2	1.6	402	2351	-8.85667	1.58304
622	0.3	1.6	401	2350	-7.65095	1.36415
621	0.3	1.7	400	2349	-7.38043	1.98776
620	0.3	1.7	399	2348	-7.74428	2.00254
619	0.3	1.6	398	2347	-5.80586	1.35665
618	0.2	1.6	397	2346	-6.68806	2.00244
617	0.1	1.6	396	2345	-7.3947	1.99406
616	0	1.7	395	2344	-7.14546	1.35486
615	-0.2	1.7	394	2343	-7.82822	1.99132
614	-0.4	1.7	393	2342	-4.73738	1.9944
613	-0.7	1.7	392	2341	-5.73718	1.35314
612	-1	1.7	391	2340	-9.10955	2.03272
611	-1.3	1.6	390	2339	-4.57466	1.9942
610	-1.7	1.6	389	2338	-2.34902	1.36321
609	-2	1.6	388	2337	-3.92877	1.9916
608	-2.4	1.6	387	2336	-2.02607	2.01197
607	-2.8	1.7	386	2335	-3.51881	1.36994
606	-3.1	1.7	385	2334	-7.22713	2.03907
605	-3.4	1.7	384	2333	-2.9853	2.04552
604	-3.7	1.6	383	2332	-4.3691	1.38984
603	-3.9	1.6	382	2331	-8.54081	2.06909
602	-4.1	1.6	381	2330	-3.58958	2.03111
601	-4.3	1.7	380	2329	-3.73335	1.36969
600	-4.4	1.7	379	2328	-6.89405	2.04303
599	-4.4	1.7	378	2327	-3.91363	2.04252
598	-4.4	1.8	377	2326	-3.86673	1.36512
597	-4.4	1.8	376	2325	-3.97312	1.62335
596	-4.3	1.7	375	2324	-4.85581	1.6117
595	-4.1	1.7	374	2323	-2.98626	1.21925
594	-4	1.7	373	2322	-1.32166	1.60656
593	-3.8	1.6	372	2321	-2.79976	1.644
592	-3.7	1.6	371	2320	-3.19604	1.21546
591	-3.5	1.6	370	2319	-2.18602	1.60547
590	-3.4	1.6	369	2318	-3.71934	1.62435
589	-3.2	1.6	368	2317	-0.859948	1.21817
588	-3.2	1.7	367	2316	-0.97348	1.63459
587	-3.1	1.7	366	2315	-3.44056	1.63494
586	-3.2	1.7	365	2314	-1.92759	1.22773
585	-3.2	1.7	364	2313	-2.72967	1.65491
584	-3.4	1.7	363	2312	1.03912	1.63374
583	-3.5	1.6	362	2311	0.597737	1.22668
582	-3.7	1.6	361	2310	0.978786	1.63276
581	-3.9	1.6	360	2309	1.23572	1.6358
580	-4.2	1.6	359	2308	1.15916	1.22366
579	-4.4	1.7	358	2307	-0.660617	1.68212
578	-4.6	1.7	357	2306	1.8141	1.63415
577	-4.9	1.7	356	2305	3.68096	1.22286
576	-5	1.8	355	2304	4.33145	1.63295
575	-5.2	1.8	354	2303	4.04466	1.62906
574	-5.3	1.8	353	2302	2.55693	1.22735
573	-5.4	1.8	352	2301	0.379764	1.63778
572	-5.4	1.7	351	2300	2.08667	1.89187
571	-5.4	1.7	350	2299	1.37668	1.35061
570	-5.3	1.7	349	2298	4.54529	1.91881
569	-5.3	1.6	348	2297	1.34626	1.89001
568	-5.2	1.6	347	2296	2.23272	1.35985
567	-5.1	1.6	346	2295	6.32117	1.9088
566	-5.1	1.6	345	2294	1.96697	1.90974
565	-5	1.7	344	2293	1.31794	1.35134
564	-5	1.7	343	2292	4.21188	1.9113
563	-5	1.7	342	2291	3.31021	1.89913
562	-5	1.7	341	2290	2.71375	1.37025
561	-5.1	1.7	340	2289	3.5176	1.95314
560	-5.3	1.7	339	2288	3.55267	1.93713
559	-5.4	1.7	338	2287	4.4601	1.37975
558	-5.6	1.7	337	2286	4.40442	1.92479
557	-5.8	1.6	336	2285	1.52085	1.92241
556	-6	1.6	335	2284	3.81411	1.34399
555	-6.2	1.6	334	2283	5.02067	1.88838
554	-6.4	1.6	333	2282	5.59381	1.89077
553	-6.5	1.6	332	2281	1.64676	1.35065
552	-6.6	1.7	331	2280	6.95635	1.92423
551	-6.6	1.7	330	2279	1.23089	1.88519
550	-6.5	1.7	329	2278	3.83988	1.34995
549	-6.4	1.7	328	2277	6.68189	1.90466
548	-6.1	1.7	327	2276	4.03732	1.91195
547	-5.8	1.7	326	2275	0.221425	1.33866
546	-5.4	1.7	325	2274	4.4289	1.84186
545	-5	1.6	324	2273	1.65433	1.86483
544	-4.6	1.6	323	2272	1.70285	1.34387
543	-4.1	1.6	322	2271	-1.6935	1.86073
542	-3.7	1.6	321	2270	-2.14069	1.88744
541	-3.3	1.6	320	2269	-0.596338	1.31958
540	-2.9	1.6	319	2268	0.214189	1.88382
539	-2.6	1.7	318	2267	-0.541409	1.82591
538	-2.3	1.7	317	2266	-7.36143	1.32847
537	-2.2	1.7	316	2265	-2.25931	1.8409
536	-2.1	1.7	315	2264	-3.8794	1.83777
535	-2.2	1.7	314	2263	-5.67821	1.31269
534	-2.3	1.7	313	2262	-2.80879	1.89041
533	-2.5	1.6	312	2261	-0.98277	1.88786
532	-2.7	1.6	311	2260	-1.82077	1.33192
531	-3	1.6	310	2259	-1.31317	1.84189
530	-3.3	1.6	309	2258	-5.1094	1.84087
529	-3.7	1.6	308	2257	-5.54611	1.3582
528	-4	1.6	307	2256	-5.42854	1.86078
527	-4.3	1.6	306	2255	-5.4119	1.88325
526	-4.6	1.7	305	2254	-6.2453	1.33407
525	-4.8	1.7	304	2253	-5.2449	1.8323
524	-5	1.7	303	2252	-5.82988	1.83148
523	-5.1	1.7	302	2251	-7.35276	1.33024
522	-5.1	1.7	301	2250	-9.54788	1.86282
521	-5.1	1.6	300	2249	-4.82141	2.01083
520	-5	1.6	299	2248	-5.77401	1.37963
519	-5	1.6	298	2247	-7.94261	2.01371
518	-4.9	1.6	297	2246	-7.77204	2.00647
517	-4.7	1.6	296	2245	-6.31192	1.38294
516	-4.6	1.6	295	2244	-4.2823	1.30833
515	-4.5	1.7	294	2243	-7.15298	2.01954
514	-4.4	1.7	293	2242	-7.0256	1.37633
513	-4.4	1.7	292	2241	-5.12311	2.01416
512	-4.3	1.7	291	2240	-5.10856	2.00936
511	-4.3	1.7	290	2239	-6.54866	1.37908
510	-4.4	1.7	289	2238	-8.70523	2.00673
509	-4.5	1.7	288	2237	-7.37123	2.01428
508	-4.6	1.7	287	2236	-7.12829	1.38061
507	-4.7	1.6	286	2235	-6.74183	2.01036
506	-4.9	1.6	285	2234	-9.06419	2.00697
505	-5.1	1.6	284	2233	-10.1103	1.37748
504	-5.3	1.7	283	2232	-8.61357	2.01541
503	-5.5	1.7	282	2231	-6.27507	2.01933
502	-5.7	1.7	281	2230	-4.80615	1.39009
501	-5.9	1.8	280	2229	-6.79252	2.00808
500	-6.1	1.8	279	2228	-8.14627	2.00737
499	-6.3	1.8	278	2227	-13.4393	1.37273
498	-6.5	1.7	277	2226	-9.84792	2.05094
497	-6.6	1.7	276	2225	-9.08999	1.8009
496	-6.8	1.7	275	2224	-10.5845	1.28062
495	-7	1.6	274	2223	-13.0424	1.81432
494	-7.1	1.6	273	2222	-7.57014	1.80289
493	-7.2	1.6	272	2221	-11.4468	1.27307
492	-7.3	1.6	271	2220	-8.78109	1.82071
491	-7.4	1.6	270	2219	-8.42915	1.77225
490	-7.5	1.6	269	2218	-8.44034	1.07947
489	-7.6	1.7	268	2217	-10.0251	1.79329
488	-7.7	1.7	267	2216	-11.7828	1.80058
487	-7.7	1.7	266	2215	-12.2015	1.33244
486	-7.8	1.7	265	2214	-11.1674	1.80471
485	-7.8	1.7	264	2213	-10.9409	1.81307
484	-7.9	1.7	263	2212	-11.8861	1.32629
483	-7.9	1.6	262	2211	-10.7317	1.7968
482	-7.9	1.6	261	2210	-11.1006	1.76678
481	-7.9	1.6	260	2209	-10.0251	1.33278
480	-8	1.6	259	2208	-12.9244	1.84236
479	-8	1.7	258	2207	-11.5839	1.79411
478	-8	1.7	257	2206	-12.0018	1.32758
477	-8.1	1.7	256	2205	-14.6491	1.79253
476	-8.1	1.7	255	2204	-14.1674	1.79417
475	-8.2	1.8	254	2203	-13.629	1.32255
474	-8.3	1.7	253	2202	-11.6214	1.78522
473	-8.3	1.7	252	2201	-13.5185	1.7928
472	-8.4	1.7	251	2200	-14.8541	1.32476
471	-8.5	1.6	250	2199	-11.8661	2.07533
470	-8.6	1.6	249	2198	-8.51571	2.07667
469	-8.8	1.6	248	2197	-12.26	1.42892
468	-8.9	1.6	247	2196	-11.1021	2.07523
467	-9	1.6	246	2195	-12.1925	2.06687
466	-9.1	1.7	245	2194	-13.782	1.42251
465	-9.1	1.7	244	2193	-14.2245	2.06943
464	-9.2	1.7	243	2192	-14.4457	2.07144
463	-9.3	1.8	242	2191	-10.4584	1.42761
462	-9.3	1.8	241	2190	-10.5891	2.07209
461	-9.3	1.8	240	2189	-9.26659	2.07695
460	-9.4	1.7	239	2188	-9.66213	1.4292
459	-9.3	1.7	238	2187	-8.78327	2.07691
458	-9.3	1.7	237	2186	-11.5153	2.08207
457	-9.3	1.6	236	2185	-10.7131	1.43735
456	-9.3	1.6	235	2184	-9.07331	2.0756
455	-9.3	1.6	234	2183	-13.0156	2.08024
454	-9.3	1.6	233	2182	-13.6095	1.45567
453	-9.4	1.6	232	2181	-11.5818	2.10268
452	-9.4	1.7	231	2180	-16.3197	2.20478
451	-9.5	1.7	230	2179	-12.1769	1.42674
450	-9.6	1.7	229	2178	-10.6673	2.08458
449	-9.7	1.7	228	2177	-9.98484	2.08738
448	-9.8	1.7	227	2176	-9.06849	1.42551
447	-10	1.7	226	2175	-8.02791	2.0964
446	-10.2	1.7	225	2174	-12.0942	1.23384
445	-10.4	1.7	224	2173	-13.9632	1.04308
444	-10.6	1.7	223	2172	-13.2786	1.23055
443	-10.8	1.7	222	2171	-15.5641	1.23244
442	-11.1	1.6	221	2170	-13.6785	1.04518
441	-11.3	1.6	220	2169	-14.1739	1.23051
440	-11.6	1.6	219	2168	-16.4675	1.25755
439	-11.8	1.6	218	2167	-15.3366	1.24136
438	-12.1	1.6	217	2166	-15.7402	1.24929
437	-12.3	1.6	216	2165	-15.0966	1.24004
436	-12.6	1.6	215	2164	-13.11	1.05374
435	-12.8	1.6	214	2163	-13.7351	1.23036
434	-13	1.6	213	2162	-16.2692	1.337
433	-13.2	1.7	212	2161	-14.4776	1.04768
432	-13.4	1.7	211	2160	-17.9776	1.22945
431	-13.6	1.7	210	2159	-15.3746	1.23155
430	-13.8	1.7	209	2158	-17.1462	1.05805
429	-13.9	1.7	208	2157	-13.9765	1.69003
428	-14	1.7	207	2156	-18.2604	1.68702
427	-14.1	1.6	206	2155	-15.9222	1.67474
426	-14.2	1.6	205	2154	-16.9789	1.69415
425	-14.3	1.6	204	2153	-17.8087	1.70193
424	-14.3	1.6	203	2152	-18.283	1.67831
423	-14.3	1.6	202	2151	-19.1754	1.79631
422	-14.3	1.6	201	2150	-16.3356	1.80716
421	-14.3	1.6	200	2149	-14.5117	1.11779
420	-14.3	1.6	199	2148	-13.6301	1.1856
419	-14.2	1.6	198	2147	-15.3472	1.10674
418	-14.1	1.6	197	2146	-14.6685	1.12697
417	-14	1.6	196	2145	-13.2131	1.11574
416	-13.8	1.6	195	2144	-10.5537	1.41198
415	-13.6	1.6	194	2143	-13.9134	1.17024
414	-13.5	1.6	193	2142	-9.39457	1.41466
413	-13.2	1.6	192	2141	-15.8491	1.41202
412	-13	1.6	191	2140	-14.832	1.18714
411	-12.7	1.7	190	2139	-13.4655	1.44484
410	-12.4	1.7	189	2138	-11.9995	1.41695
409	-12	1.7	188	2137	-13.5086	1.172
408	-11.7	1.7	187	2136	-12.9876	1.43367
407	-11.3	1.7	186	2135	-12.8456	1.42173
406	-10.8	1.6	185	2134	-10.3941	1.20852
405	-10.4	1.6	184	2133	-13.3849	1.43129
404	-9.9	1.6	183	2132	-10.207	1.46419
403	-9.4	1.6	182	2131	-14.8709	1.52543
402	-8.9	1.6	181	2130	-16.3192	1.45222
401	-8.4	1.6	180	2129	-16.6383	1.54297
400	-7.9	1.6	179	2128	-12.7616	1.4795
399	-7.4	1.5	178	2127	-14.1388	1.32404
398	-6.9	1.5	177	2126	-14.9365	2.01919
397	-6.4	1.5	176	2125	-11.7039	2.02616
396	-5.9	1.5	175	2124	-14.3748	1.31687
395	-5.3	1.5	174	2123	-12.0749	2.02519
394	-4.9	1.6	173	2122	-10.3732	2.04095
393	-4.4	1.6	172	2121	-10.545	1.33237
392	-3.9	1.6	171	2120	-12.6583	2.0206
391	-3.4	1.6	170	2119	-11.0862	2.0203
390	-3	1.6	169	2118	-11.3506	1.33036
389	-2.6	1.6	168	2117	-12.1652	2.01977
388	-2.2	1.7	167	2116	-13.7987	1.33526
387	-1.9	1.7	166	2115	-12.6869	1.06171
386	-1.5	1.7	165	2114	-12.6167	1.32968
385	-1.2	1.7	164	2113	-13.1092	1.32625
384	-1	1.7	163	2112	-12.2596	1.06475
383	-0.8	1.7	162	2111	-11.0154	1.34327
382	-0.6	1.7	161	2110	-13.7621	1.33938
381	-0.5	1.7	160	2109	-11.2199	1.06159
380	-0.4	1.6	159	2108	-12.9846	1.32689
379	-0.3	1.6	158	2107	-11.021	1.33108
378	-0.2	1.6	157	2106	-10.9807	0.910876
377	-0.2	1.6	156	2105	-7.62233	1.19504
376	-0.2	1.6	155	2104	-7.32375	1.19793
375	-0.2	1.6	154	2103	-10.4545	1.00366
374	-0.2	1.5	153	2102	-8.50041	1.69374
373	-0.2	1.5	152	2101	-7.90166	1.22805
372	-0.2	1.5	151	2100	-11.2047	1.00216
371	-0.2	1.5	150	2099	-10.0997	1.22282
370	-0.2	1.5	149	2098	-11.6293	1.21657
369	-0.2	1.6	148	2097	-12.0402	1.00263
368	-0.2	1.6	147	2096	-12.1358	1.21815
367	-0.2	1.6	146	2095	-12.1432	1.21868
366	-0.2	1.6	145	2094	-10.7658	1.00425
365	-0.2	1.6	144	2093	-11.0064	1.21737
364	-0.2	1.6	143	2092	-8.98179	1.22694
363	-0.1	1.6	142	2091	-8.40917	1.01434
362	0	1.7	141	2090	-8.87592	1.23916
361	0.1	1.7	140	2089	-8.2759	1.72364
360	0.3	1.7	139	2088	-8.43185	1.23053
359	0.5	1.7	138	2087	-9.02215	1.74602
358	0.7	1.7	137	2086	-7.38797	1.75266
357	1	1.7	136	2085	-6.73692	1.23667
356	1.3	1.7	135	2084	-5.09868	1.72842
355	1.6	1.7	134	2083	-8.87429	1.7236
354	1.9	1.6	133	2082	-7.37301	1.23352
353	2.2	1.6	132	2081	-9.69714	1.71521
352	2.6	1.6	131	2080	-7.36371	1.72687
351	2.9	1.6	130	2079	-9.50092	1.28315
350	3.3	1.6	129	2078	-12.4371	1.86474
349	3.7	1.7	128	2077	-12.5594	1.86868
348	4.1	1.7	127	2076	-9.76948	1.28047
347	4.4	1.7	126	2075	-12.3432	1.84608
346	4.8	1.7	125	2074	-10.1903	1.85611
345	5.1	1.8	124	2073	-10.451	1.28263
344	5.5	1.8	123	2072	-12.1594	1.8627
343	5.8	1.8	122	2071	-12.2709	1.84579
342	6.1	1.9	121	2070	-13.3508	1.27075
341	6.3	1.9	120	2069	-12.0214	1.86582
340	6.5	1.9	119	2068	-15.5192	1.84028
339	6.7	2	118	2067	-12.9158	1.2817
338	6.9	2	117	2066	-11.0097	1.86269
337	7	2	116	2065	-12.199	1.87088
336	7.1	2	115	2064	-11.4167	1.27963
335	7.1	2	114	2063	-12.143	1.85855
334	7.1	2	113	2062	-11.006	1.87094
333	7	2	112	2061	-12.9264	1.28167
332	6.8	2	111	2060	-13.8213	1.86673
331	6.7	2	110	2059	-13.7521	1.87864
330	6.5	1.9	109	2058	-15.2872	1.27339
329	6.2	1.9	108	2057	-16.2381	1.82857
328	5.9	1.9	107	2056	-15.0578	1.8673
327	5.6	1.8	106	2055	-14.0215	1.27909
326	5.3	1.8	105	2054	-15.879	1.81642
325	4.9	1.8	104	2053	-15.2496	1.81155
324	4.5	1.8	103	2052	-13.4964	1.26795
323	4.1	1.8	102	2051	-16.1761	1.84595
322	3.7	1.8	101	2050	-15.1501	1.8106
321	3.3	1.8	100	2049	-14.7577	1.22039
320	2.8	1.8	99	2048	-18.7151	1.81075
319	2.4	1.8	98	2047	-16.7412	2.01277
318	2	1.8	97	2046	-15.6479	1.22593
317	1.5	1.9	96	2045	-18.5856	1.84528
316	1.1	1.9	95	2044	-15.6068	1.82524
315	0.7	1.9	94	2043	-14.2188	1.23023
314	0.3	1.9	93	2042	-14.7415	1.8132
313	-0.1	2	92	2041	-11.728	1.82117
312	-0.4	2	91	2040	-12.728	1.2331
311	-0.8	2	90	2039	-13.578	1.80716
310	-1.1	2	89	2038	-14.3188	1.82275
309	-1.4	2	88	2037	-14.5245	1.23179
308	-1.6	1.9	87	2036	-17.2542	1.79211
307	-1.8	1.9	86	2035	-17.2964	1.80293
306	-2	1.9	85	2034	-14.5565	1.22443
305	-2.2	1.8	84	2033	-14.2782	1.80604
304	-2.4	1.8	83	2032	-16.6665	1.79937
303	-2.5	1.8	82	2031	-15.8493	1.21966
302	-2.6	1.7	81	2030	-17.4559	1.794
301	-2.8	1.7	80	2029	-14.3279	1.81903
300	-2.9	1.7	79	2028	-17.7892	1.18916
299	-3	1.7	78	2027	-16.011	1.71616
298	-3.1	1.7	77	2026	-16.1007	1.71514
297	-3.2	1.7	76	2025	-14.8962	1.19799
296	-3.3	1.7	75	2024	-16.6467	1.71884
295	-3.5	1.8	74	2023	-18.0936	1.72543
294	-3.6	1.8	73	2022	-16.0802	1.19314
293	-3.8	1.8	72	2021	-12.8078	1.72219
292	-3.9	1.9	71	2020	-16.9133	1.72585
291	-4.1	1.9	70	2019	-14.8975	1.19399
290	-4.4	1.9	69	2018	-17.2626	1.70702
289	-4.6	1.9	68	2017	-19.1938	1.72707
288	-4.9	1.9	67	2016	-16.7416	1.1979
287	-5.2	1.9	66	2015	-16.9539	1.71193
286	-5.5	1.9	65	2014	-19.0276	1.71519
285	-5.8	1.9	64	2013	-16.7886	1.19386
284	-6.2	1.9	63	2012	-15.9763	1.24961
283	-6.6	1.8	62	2011	-15.408	1.27015
282	-7	1.8	61	2010	-16.2561	0.996791
281	-7.4	1.8	60	2009	-16.0264	1.71537
280	-7.8	1.8	59	2008	-16.3891	1.71737
279	-8.1	1.8	58	2007	-15.7497	1.19237
278	-8.5	1.8	57	2006	-15.6789	1.71645
277	-8.9	1.9	56	2005	-19.9997	1.70827
276	-9.3	1.9	55	2004	-16.8304	1.18977
275	-9.6	1.9	54	2003	-15.0196	1.7966
274	-9.9	2	53	2002	-16.268	1.80243
273	-10.2	2	52	2001	-16.8827	1.22269
272	-10.5	2	51	2000	-16.1651	1.80324
271	-10.7	2	50	1999	-13.7261	1.80268
270	-10.9	2	49	1998	-11.7105	1.2323
269	-11	2	48	1997	-11.0147	1.80544
268	-11.1	2	47	1996	-12.6209	1.80395
267	-11.2	2	46	1995	-11.3689	1.21777
266	-11.2	2	45	1994	-10.7805	1.80283
265	-11.2	2	44	1993	-11.8284	1.82888
264	-11.2	1.9	43	1992	-11.6786	1.23748
263	-11.2	1.9	42	1991	-11.8307	1.84805
262	-11.2	1.9	41	1990	-12.1583	1.84408
261	-11.1	1.9	40	1989	-11.77	1.23331
260	-11.1	1.9	39	1988	-10.5073	1.84247
259	-11	1.9	38	1987	-8.88097	1.84308
258	-10.9	1.9	37	1986	-9.84665	1.23685
257	-10.9	1.9	36	1985	-10.3655	1.83461
256	-10.9	2	35	1984	-6.98756	1.83806
255	-10.9	2	34	1983	-8.08715	1.23763
254	-10.9	2	33	1982	-6.26499	1.84409
253	-10.9	2	32	1981	-8.58299	1.83529
252	-11	2.1	31	1980	-10.7587	1.35511
251	-11.1	2.1	30	1979	-9.93572	2.39373
250	-11.2	2	29	1978	-8.14918	2.38089
249	-11.4	2	28	1977	-8.60283	1.34072
248	-11.6	2	27	1976	-11.6918	2.36663
247	-11.9	2	26	1975	-8.63502	2.34837
246	-12.2	1.9	25	1974	-9.26482	1.3569
245	-12.6	1.8	24	1973	-12.19	2.32699
244	-13	1.8	23	1972	-11.2441	1.93153
243	-13.4	1.8	22	1971	-14.6782	1.37729
242	-13.9	1.8	21	1970	-10.645	1.93303
241	-14.3	1.8	20	1969	-13.5711	1.92393
240	-14.6	1.8	19	1968	-12.698	1.36548
239	-14.9	1.8	18	1967	-14.3189	1.92327
238	-15.1	1.8	17	1966	-13.4729	1.92717
237	-15.1	1.9	16	1965	-14.3272	1.36326
236	-15	1.8	15	1964	-14.3003	1.91494
235	-14.8	1.8	14	1963	-17.6232	1.94347
234	-14.4	1.8	13	1962	-17.059	1.39199
233	-14	1.8	12	1961	-17.8806	1.91543
232	-13.6	1.8	11	1960	-17.0179	1.91292
231	-13.2	1.8	10	1959	-17.794	1.3299
230	-12.8	1.8	9	1958	-15.0137	1.92288
229	-12.5	1.9	8	1957	-14.9488	1.90948
228	-12.2	1.8	7	1956	-14.5397	1.31981
227	-12.1	1.8	6	1955	-14.5385	1.91777
226	-12	1.8	5	1954	-13.9952	1.90547
225	-12.1	1.8	4	1953	-14.4877	1.31721
224	-12.1	1.8	3	1952	-13.8875	1.91101
223	-12.3	1.8	2	1951	-15.6755	1.94214
222	-12.5	1.9
221	-12.7	1.9
220	-13	1.9
219	-13.3	1.8
218	-13.6	1.8
217	-13.9	1.7
216	-14.2	1.7
215	-14.4	1.7
214	-14.6	1.7
213	-14.7	1.8
212	-14.8	1.8
211	-14.7	1.8
210	-14.6	1.8
209	-14.4	1.8
208	-14.1	1.7
207	-13.8	1.7
206	-13.4	1.8
205	-12.9	1.8
204	-12.5	1.8
203	-12	1.9
202	-11.5	1.9
201	-11.1	1.8
200	-10.6	1.8
199	-10.2	1.8
198	-9.8	1.8
197	-9.5	1.8
196	-9.2	1.8
195	-9	1.9
194	-8.9	1.9
193	-8.9	1.8
192	-8.9	1.8
191	-9	1.8
190	-9.2	1.8
189	-9.4	1.9
188	-9.7	1.9
187	-9.9	1.9
186	-10.2	1.9
185	-10.6	1.8
184	-10.9	1.8
183	-11.1	1.8
182	-11.4	1.9
181	-11.5	1.9
180	-11.6	1.9
179	-11.6	1.9
178	-11.6	1.9
177	-11.4	1.9
176	-11.2	1.8
175	-10.9	1.8
174	-10.6	1.8
173	-10.3	1.9
172	-10	1.9
171	-9.8	1.9
170	-9.5	1.8
169	-9.3	1.8
168	-9.1	1.8
167	-9	1.7
166	-8.9	1.7
165	-8.8	1.7
164	-8.7	1.8
163	-8.7	1.8
162	-8.7	1.8
161	-8.8	1.9
160	-8.8	1.9
159	-8.9	1.9
158	-8.9	1.8
157	-9	1.9
156	-9.1	1.9
155	-9.1	1.9
154	-9.1	1.9
153	-9.1	1.9
152	-9.1	1.9
151	-9	1.9
150	-8.9	1.8
149	-8.8	1.8
148	-8.6	1.8
147	-8.6	1.8
146	-8.5	1.8
145	-8.6	1.8
144	-8.6	1.8
143	-8.8	1.8
142	-8.9	1.8
141	-9.1	1.8
140	-9.3	1.8
139	-9.5	1.8
138	-9.8	1.8
137	-10	1.8
136	-10.2	1.8
135	-10.4	1.8
134	-10.6	1.8
133	-10.8	1.8
132	-11	1.8
131	-11.3	1.8
130	-11.5	1.7
129	-11.7	1.8
128	-11.9	1.8
127	-12.1	1.8
126	-12.2	1.7
125	-12.3	1.7
124	-12.3	1.7
123	-12.4	1.7
122	-12.4	1.7
121	-12.5	1.8
120	-12.5	1.8
119	-12.6	1.7
118	-12.6	1.7
117	-12.7	1.7
116	-12.8	1.7
115	-12.8	1.7
114	-12.9	1.7
113	-13	1.7
112	-13	1.7
111	-13.1	1.7
110	-13.2	1.7
109	-13.2	1.7
108	-13.2	1.7
107	-13.2	1.7
106	-13.2	1.7
105	-13.2	1.7
104	-13.2	1.7
103	-13.2	1.7
102	-13.1	1.7
101	-13.1	1.7
100	-13.1	1.7
99	-13	1.7
98	-13	1.7
97	-12.9	1.7
96	-12.8	1.7
95	-12.7	1.7
94	-12.5	1.7
93	-12.3	1.7
92	-12.2	1.7
91	-12	1.7
90	-12	1.8
89	-11.9	1.7
88	-11.9	1.7
87	-11.9	1.7
86	-12	1.7
85	-12.1	1.7
84	-12.3	1.7
83	-12.5	1.7
82	-12.7	1.7
81	-12.9	1.7
80	-13.2	1.7
79	-13.4	1.7
78	-13.7	1.8
77	-14	1.8
76	-14.3	1.7
75	-14.6	1.7
74	-14.9	1.7
73	-15.2	1.7
72	-15.5	1.8
71	-15.9	1.8
70	-16.2	1.8
69	-16.5	1.7
68	-16.8	1.7
67	-17.2	1.7
66	-17.4	1.7
65	-17.7	1.7
64	-17.9	1.7
63	-18.1	1.7
62	-18.2	1.7
61	-18.2	1.7
60	-18.2	1.7
59	-18.1	1.7
58	-17.9	1.7
57	-17.7	1.7
56	-17.4	1.6
55	-17.1	1.6
54	-16.7	1.7
53	-16.3	1.7
52	-16	1.7
51	-15.6	1.7
50	-15.2	1.7
49	-14.9	1.7
48	-14.5	1.7
47	-14.2	1.7
46	-13.9	1.7
45	-13.5	1.7
44	-13.2	1.7
43	-12.8	1.7
42	-12.5	1.7
41	-12.2	1.7
40	-11.9	1.7
39	-11.6	1.7
38	-11.3	1.7
37	-11.1	1.6
36	-10.9	1.6
35	-10.7	1.6
34	-10.6	1.6
33	-10.6	1.7
32	-10.6	1.7
31	-10.7	1.7
30	-10.8	1.7
29	-10.9	1.7
28	-11	1.7
27	-11.1	1.7
26	-11.2	1.7
25	-11.3	1.7
24	-11.3	1.8
23	-11.4	1.8
22	-11.5	1.8
21	-11.6	1.8
20	-11.7	1.8
19	-11.8	1.8
18	-12	1.8
17	-12.2	1.8
16	-12.6	1.8
15	-12.9	1.8
14	-13.4	1.7
13	-14	1.7
12	-14.6	1.7
11	-15.2	1.7
10	-15.7	1.8
9	-16.2	1.8
8	-16.6	1.7
7	-17	1.7
6	-17.2	1.7
5	-17.4	1.7
4	-17.5	1.7
3	-17.5	1.7
2	-17.3	1.7
1	-17.1	1.7
0	-16.8	1.7
-1	-16.5	1.7
-2	-16.1	1.7
-3	-15.7	1.7
-4	-15.4	1.7
-5	-15.2	1.7
-6	-15	1.7
-7	-14.9	1.7
-8	-14.8	1.7
-9	-14.7	1.7
-10	-14.7	1.8
-11	-14.7	1.8
-12	-14.8	1.8
-13	-14.8	1.7
-14	-14.8	1.7
-15	-14.9	1.7
-16	-14.9	1.7
-17	-14.9	1.7
-18	-14.8	1.8

## Sheet: b
year (BCE)	14C production (kg/year)	14C production uncertainty (kg/year)
990.083	7.02225	0.100921
990	7.01245	0.101486
989.917	7.00019	0.102065
989.833	6.98552	0.102651
989.75	6.96848	0.103235
989.667	6.94914	0.103809
989.583	6.92758	0.104363
989.5	6.90388	0.10489
989.417	6.87816	0.105382
989.333	6.85053	0.105832
989.25	6.82113	0.106235
989.167	6.79008	0.106585
989.083	6.75754	0.106879
989	6.72365	0.107113
988.917	6.68858	0.107287
988.833	6.65249	0.1074
988.75	6.61553	0.107454
988.667	6.57785	0.107451
988.583	6.53962	0.107394
988.5	6.50097	0.107288
988.417	6.46206	0.10714
988.333	6.42301	0.106954
988.25	6.38396	0.10674
988.167	6.34503	0.106504
988.083	6.30633	0.106255
988	6.26798	0.106002
987.917	6.23008	0.105752
987.833	6.19271	0.105515
987.75	6.15596	0.105299
987.667	6.11991	0.105112
987.583	6.08462	0.10496
987.5	6.05017	0.104849
987.417	6.0166	0.104784
987.333	5.98396	0.104769
987.25	5.9523	0.104804
987.167	5.92165	0.104889
987.083	5.89204	0.105025
987	5.86349	0.105207
986.917	5.83604	0.105433
986.833	5.80968	0.105696
986.75	5.78444	0.105991
986.667	5.76031	0.106312
986.583	5.73729	0.106652
986.5	5.71539	0.107003
986.417	5.6946	0.107359
986.333	5.67489	0.107711
986.25	5.65627	0.108053
986.167	5.63871	0.108376
986.083	5.6222	0.108675
986	5.60672	0.108943
985.917	5.59224	0.109174
985.833	5.57874	0.109365
985.75	5.56619	0.109511
985.667	5.55458	0.109611
985.583	5.54387	0.109664
985.5	5.53405	0.10967
985.417	5.52507	0.109632
985.333	5.51693	0.109553
985.25	5.50959	0.109435
985.167	5.50302	0.109286
985.083	5.49722	0.10911
985	5.49214	0.108914
984.917	5.48778	0.108704
984.833	5.48412	0.108487
984.75	5.48113	0.108271
984.667	5.47881	0.108062
984.583	5.47714	0.107866
984.5	5.47612	0.10769
984.417	5.47573	0.107537
984.333	5.47597	0.107413
984.25	5.47683	0.10732
984.167	5.47832	0.107261
984.083	5.48042	0.107236
984	5.48315	0.107246
983.917	5.4865	0.107291
983.833	5.49046	0.107368
983.75	5.49506	0.107477
983.667	5.50027	0.107613
983.583	5.50611	0.107774
983.5	5.51258	0.107956
983.417	5.51967	0.108156
983.333	5.52738	0.10837
983.25	5.53569	0.108593
983.167	5.5446	0.108823
983.083	5.5541	0.109055
983	5.56415	0.109288
982.917	5.57474	0.109517
982.833	5.58582	0.10974
982.75	5.59736	0.109956
982.667	5.6093	0.110162
982.583	5.6216	0.110357
982.5	5.63419	0.11054
982.417	5.64699	0.110709
982.333	5.65993	0.110865
982.25	5.67293	0.111008
982.167	5.68589	0.111137
982.083	5.69872	0.111254
982	5.71133	0.111361
981.917	5.7236	0.11146
981.833	5.73546	0.111553
981.75	5.74678	0.111643
981.667	5.75749	0.111733
981.583	5.76747	0.111827
981.5	5.77666	0.111926
981.417	5.78495	0.112035
981.333	5.79228	0.112155
981.25	5.79858	0.112287
981.167	5.80378	0.112432
981.083	5.80783	0.11259
981	5.8107	0.11276
980.917	5.81235	0.112941
980.833	5.81276	0.113131
980.75	5.81192	0.113326
980.667	5.80985	0.113523
980.583	5.80655	0.113719
980.5	5.80207	0.113911
980.417	5.79645	0.114093
980.333	5.78973	0.114263
980.25	5.78199	0.114416
980.167	5.7733	0.114547
980.083	5.76374	0.114652
980	5.7534	0.114728
979.917	5.74237	0.114771
979.833	5.73075	0.114776
979.75	5.71865	0.114742
979.667	5.70615	0.114665
979.583	5.69336	0.114543
979.5	5.68038	0.114373
979.417	5.66728	0.114152
979.333	5.65417	0.113879
979.25	5.64113	0.113552
979.167	5.62824	0.113169
979.083	5.61557	0.112728
979	5.60319	0.112229
978.917	5.59117	0.111672
978.833	5.57955	0.111057
978.75	5.5684	0.110385
978.667	5.55775	0.10966
978.583	5.54764	0.108884
978.5	5.53811	0.108063
978.417	5.52917	0.107203
978.333	5.52086	0.106312
978.25	5.51318	0.105397
978.167	5.50615	0.104468
978.083	5.49977	0.103537
978	5.49404	0.102615
977.917	5.48898	0.101717
977.833	5.48457	0.100854
977.75	5.48081	0.100043
977.667	5.4777	0.0992968
977.583	5.47522	0.0986313
977.5	5.47338	0.0980601
977.417	5.47216	0.0975961
977.333	5.47154	0.0972504
977.25	5.47153	0.097032
977.167	5.47211	0.0969471
977.083	5.47326	0.0969991
977	5.47497	0.0971882
976.917	5.47723	0.0975114
976.833	5.48	0.0979629
976.75	5.48327	0.0985341
976.667	5.48701	0.0992143
976.583	5.49119	0.0999908
976.5	5.49577	0.100849
976.417	5.50073	0.101775
976.333	5.50601	0.102752
976.25	5.51159	0.103765
976.167	5.5174	0.104797
976.083	5.5234	0.105833
976	5.52954	0.106858
975.917	5.53577	0.107861
975.833	5.54203	0.108828
975.75	5.54828	0.109749
975.667	5.55446	0.110616
975.583	5.56052	0.111422
975.5	5.56641	0.112163
975.417	5.57208	0.112835
975.333	5.57749	0.113438
975.25	5.58261	0.113971
975.167	5.58739	0.114436
975.083	5.59182	0.114837
975	5.59587	0.115178
974.917	5.59953	0.115463
974.833	5.6028	0.1157
974.75	5.60568	0.115894
974.667	5.60819	0.116055
974.583	5.61036	0.116189
974.5	5.61221	0.116305
974.417	5.61381	0.116411
974.333	5.6152	0.116514
974.25	5.61645	0.116621
974.167	5.61761	0.116737
974.083	5.61876	0.116867
974	5.61997	0.117014
973.917	5.62131	0.117179
973.833	5.62285	0.117363
973.75	5.62467	0.117565
973.667	5.6268	0.117782
973.583	5.62932	0.11801
973.5	5.63226	0.118245
973.417	5.63565	0.118481
973.333	5.63951	0.118711
973.25	5.64385	0.118929
973.167	5.64866	0.119128
973.083	5.65393	0.1193
973	5.65963	0.119439
972.917	5.6657	0.11954
972.833	5.67209	0.119599
972.75	5.67873	0.119612
972.667	5.68551	0.119578
972.583	5.69236	0.119495
972.5	5.69914	0.119366
972.417	5.70575	0.119193
972.333	5.71206	0.118979
972.25	5.71794	0.118729
972.167	5.72325	0.118448
972.083	5.72786	0.118144
972	5.73165	0.117822
971.917	5.73449	0.117491
971.833	5.73628	0.117159
971.75	5.73692	0.116833
971.667	5.73635	0.116521
971.583	5.73449	0.116232
971.5	5.73133	0.11597
971.417	5.72683	0.115743
971.333	5.72102	0.115553
971.25	5.71391	0.115404
971.167	5.70555	0.115296
971.083	5.69602	0.115228
971	5.68539	0.115199
970.917	5.67378	0.115205
970.833	5.66128	0.11524
970.75	5.64804	0.115301
970.667	5.63417	0.11538
970.583	5.61983	0.115472
970.5	5.60515	0.115571
970.417	5.59028	0.115671
970.333	5.57536	0.115767
970.25	5.56053	0.115854
970.167	5.54592	0.115928
970.083	5.53166	0.115986
970	5.51786	0.116025
969.917	5.50462	0.116043
969.833	5.49202	0.11604
969.75	5.48012	0.116015
969.667	5.46897	0.115968
969.583	5.45858	0.1159
969.5	5.44894	0.115813
969.417	5.44005	0.115707
969.333	5.43186	0.115586
969.25	5.4243	0.11545
969.167	5.4173	0.1153
969.083	5.41078	0.11514
969	5.40462	0.114969
968.917	5.39873	0.114788
968.833	5.393	0.114597
968.75	5.38731	0.114397
968.667	5.38156	0.114186
968.583	5.37564	0.113963
968.5	5.36947	0.113726
968.417	5.36295	0.113472
968.333	5.35602	0.113198
968.25	5.3486	0.112901
968.167	5.34065	0.112578
968.083	5.33212	0.112226
968	5.323	0.111843
967.917	5.31324	0.111427
967.833	5.30286	0.110978
967.75	5.29186	0.110498
967.667	5.28024	0.109989
967.583	5.26803	0.109457
967.5	5.25525	0.108906
967.417	5.24195	0.108346
967.333	5.22817	0.107784
967.25	5.21396	0.10723
967.167	5.19937	0.106694
967.083	5.18448	0.106187
967	5.16934	0.10572
966.917	5.15403	0.1053
966.833	5.13862	0.104938
966.75	5.12319	0.104641
966.667	5.10782	0.104414
966.583	5.0926	0.104262
966.5	5.07759	0.104188
966.417	5.06289	0.104192
966.333	5.04857	0.104274
966.25	5.03471	0.10443
966.167	5.02138	0.104656
966.083	5.00866	0.104948
966	4.9966	0.105297
965.917	4.98528	0.105699
965.833	4.97472	0.106143
965.75	4.96499	0.106623
965.667	4.95611	0.107131
965.583	4.9481	0.107657
965.5	4.94098	0.108195
965.417	4.93475	0.108736
965.333	4.92942	0.109275
965.25	4.92495	0.109803
965.167	4.92134	0.110317
965.083	4.91855	0.11081
965	4.91655	0.111281
964.917	4.9153	0.111725
964.833	4.91475	0.112144
964.75	4.91485	0.112535
964.667	4.91556	0.112903
964.583	4.91682	0.11325
964.5	4.91859	0.11358
964.417	4.92082	0.1139
964.333	4.92346	0.114217
964.25	4.92646	0.114536
964.167	4.92978	0.114868
964.083	4.93338	0.115218
964	4.93721	0.115595
963.917	4.94124	0.116006
963.833	4.94543	0.116455
963.75	4.94976	0.116948
963.667	4.95419	0.117486
963.583	4.9587	0.118071
963.5	4.96327	0.118701
963.417	4.96786	0.119372
963.333	4.97247	0.120079
963.25	4.97707	0.120815
963.167	4.98166	0.12157
963.083	4.98621	0.122334
963	4.99072	0.123096
962.917	4.99517	0.123843
962.833	4.99956	0.124566
962.75	5.00387	0.125251
962.667	5.00809	0.125889
962.583	5.01222	0.126471
962.5	5.01625	0.126986
962.417	5.02017	0.127429
962.333	5.02399	0.127793
962.25	5.02769	0.128072
962.167	5.03128	0.128262
962.083	5.03477	0.12836
962	5.03816	0.128364
961.917	5.04147	0.128273
961.833	5.04472	0.128088
961.75	5.04795	0.12781
961.667	5.05119	0.127441
961.583	5.05448	0.126984
961.5	5.05789	0.126445
961.417	5.06146	0.125827
961.333	5.06526	0.125136
961.25	5.06938	0.124379
961.167	5.07387	0.123562
961.083	5.07883	0.122694
961	5.08432	0.121784
960.917	5.09044	0.120839
960.833	5.09724	0.11987
960.75	5.1048	0.118887
960.667	5.11318	0.117899
960.583	5.12244	0.116918
960.5	5.13262	0.115951
960.417	5.14374	0.11501
960.333	5.15583	0.114103
960.25	5.16889	0.11324
960.167	5.18291	0.112428
960.083	5.19787	0.111675
960	5.21371	0.110987
959.917	5.23038	0.110372
959.833	5.2478	0.109833
959.75	5.26587	0.109376
959.667	5.28449	0.109002
959.583	5.3035	0.108713
959.5	5.32278	0.10851
959.417	5.34217	0.108391
959.333	5.36148	0.108353
959.25	5.38055	0.108393
959.167	5.39918	0.108506
959.083	5.41721	0.108685
959	5.43443	0.108923
958.917	5.45067	0.109214
958.833	5.46577	0.109549
958.75	5.47958	0.10992
958.667	5.49195	0.110318
958.583	5.50279	0.110735
958.5	5.51199	0.111162
958.417	5.51949	0.111591
958.333	5.52524	0.112014
958.25	5.52921	0.112422
958.167	5.5314	0.112808
958.083	5.53183	0.113165
958	5.53052	0.113487
957.917	5.52753	0.113767
957.833	5.52292	0.114001
957.75	5.51675	0.114185
957.667	5.5091	0.114315
957.583	5.50006	0.11439
957.5	5.48971	0.114408
957.417	5.47815	0.114369
957.333	5.46546	0.114273
957.25	5.45174	0.11412
957.167	5.43707	0.113913
957.083	5.42156	0.113654
957	5.40528	0.113347
956.917	5.38832	0.112994
956.833	5.37078	0.112601
956.75	5.35272	0.112173
956.667	5.33424	0.111716
956.583	5.31541	0.111238
956.5	5.29631	0.110745
956.417	5.277	0.110246
956.333	5.25756	0.109748
956.25	5.23804	0.109261
956.167	5.21853	0.108793
956.083	5.19906	0.108354
956	5.17969	0.107951
955.917	5.16048	0.107594
955.833	5.14147	0.107291
955.75	5.1227	0.107049
955.667	5.1042	0.106875
955.583	5.086	0.106775
955.5	5.06812	0.106751
955.417	5.05058	0.106806
955.333	5.03338	0.106939
955.25	5.01654	0.107149
955.167	5.00006	0.10743
955.083	4.98392	0.107777
955	4.96811	0.108179
954.917	4.95261	0.108628
954.833	4.93741	0.109112
954.75	4.92247	0.109619
954.667	4.90775	0.110136
954.583	4.89322	0.110651
954.5	4.87883	0.111151
954.417	4.86454	0.111626
954.333	4.8503	0.112064
954.25	4.83606	0.112456
954.167	4.82178	0.112795
954.083	4.80742	0.113073
954	4.79294	0.113287
953.917	4.77831	0.113433
953.833	4.7635	0.113508
953.75	4.7485	0.113513
953.667	4.73331	0.113447
953.583	4.71794	0.113313
953.5	4.7024	0.113114
953.417	4.68673	0.112853
953.333	4.67097	0.112534
953.25	4.65517	0.112164
953.167	4.63941	0.111747
953.083	4.62374	0.11129
953	4.60824	0.1108
952.917	4.59301	0.110284
952.833	4.57812	0.10975
952.75	4.56365	0.109205
952.667	4.5497	0.108656
952.583	4.53634	0.108111
952.5	4.52365	0.107576
952.417	4.51169	0.107056
952.333	4.50054	0.106557
952.25	4.49025	0.106081
952.167	4.48087	0.105632
952.083	4.47244	0.105209
952	4.46499	0.104814
951.917	4.45855	0.104446
951.833	4.45313	0.104103
951.75	4.44873	0.103782
951.667	4.44535	0.103482
951.583	4.44296	0.1032
951.5	4.44154	0.102931
951.417	4.44106	0.102673
951.333	4.44147	0.102422
951.25	4.44273	0.102175
951.167	4.44477	0.101928
951.083	4.44753	0.101679
951	4.45095	0.101426
950.917	4.45496	0.101165
950.833	4.45947	0.100897
950.75	4.46443	0.100621
950.667	4.46975	0.100336
950.583	4.47537	0.100043
950.5	4.48122	0.0997437
950.417	4.48723	0.0994384
950.333	4.49333	0.0991288
950.25	4.49947	0.0988164
950.167	4.50558	0.0985025
950.083	4.51161	0.0981885
950	4.51751	0.0978754
949.917	4.52322	0.0975638
949.833	4.5287	0.0972543
949.75	4.5339	0.0969468
949.667	4.53877	0.096641
949.583	4.54327	0.0963362
949.5	4.54736	0.0960311
949.417	4.551	0.0957244
949.333	4.55415	0.0954146
949.25	4.55679	0.0951
949.167	4.55888	0.094779
949.083	4.56038	0.0944505
949	4.56129	0.0941135
948.917	4.56158	0.0937676
948.833	4.56124	0.0934132
948.75	4.56026	0.0930513
948.667	4.55864	0.0926838
948.583	4.5564	0.0923132
948.5	4.55353	0.0919428
948.417	4.55007	0.0915768
948.333	4.54603	0.0912198
948.25	4.54146	0.0908771
948.167	4.5364	0.0905546
948.083	4.53088	0.0902585
948	4.52496	0.0899955
947.917	4.5187	0.0897725
947.833	4.51215	0.0895964
947.75	4.50537	0.0894743
947.667	4.49844	0.0894127
947.583	4.49141	0.0894176
947.5	4.48436	0.0894941
947.417	4.47735	0.0896462
947.333	4.47045	0.0898764
947.25	4.46374	0.0901856
947.167	4.45727	0.0905733
947.083	4.45113	0.0910371
947	4.44538	0.0915732
946.917	4.44009	0.0921768
946.833	4.43533	0.0928416
946.75	4.43115	0.0935611
946.667	4.42763	0.0943278
946.583	4.42482	0.0951343
946.5	4.4228	0.0959727
946.417	4.4216	0.0968355
946.333	4.42129	0.097715
946.25	4.42193	0.0986041
946.167	4.42356	0.099496
946.083	4.42623	0.100384
946	4.42999	0.101262
945.917	4.43487	0.102125
945.833	4.44093	0.102966
945.75	4.44819	0.10378
945.667	4.45669	0.104562
945.583	4.46645	0.105305
945.5	4.47751	0.106005
945.417	4.48989	0.106656
945.333	4.5036	0.107249
945.25	4.51866	0.10778
945.167	4.53507	0.10824
945.083	4.55283	0.108623
945	4.57193	0.108922
944.917	4.59236	0.109129
944.833	4.61411	0.109239
944.75	4.63713	0.109246
944.667	4.66139	0.109145
944.583	4.68686	0.108934
944.5	4.71347	0.108611
944.417	4.74116	0.108175
944.333	4.76988	0.107629
944.25	4.79956	0.106975
944.167	4.83011	0.10622
944.083	4.86147	0.10537
944	4.89355	0.104435
943.917	4.9263	0.103426
943.833	4.95963	0.102355
943.75	4.99349	0.101239
943.667	5.02782	0.100093
943.583	5.06256	0.0989351
943.5	5.09769	0.097784
943.417	5.13317	0.0966587
943.333	5.16897	0.0955785
943.25	5.20508	0.0945618
943.167	5.24149	0.0936264
943.083	5.27819	0.0927883
943	5.31517	0.0920617
942.917	5.35244	0.0914583
942.833	5.39	0.0909872
942.75	5.42784	0.0906544
942.667	5.46597	0.0904628
942.583	5.50436	0.090412
942.5	5.54301	0.0904984
942.417	5.58191	0.0907155
942.333	5.62102	0.0910538
942.25	5.66031	0.0915017
942.167	5.69976	0.0920458
942.083	5.7393	0.0926711
942	5.77891	0.0933619
941.917	5.81851	0.0941023
941.833	5.85806	0.0948766
941.75	5.89749	0.0956695
941.667	5.93672	0.0964668
941.583	5.97571	0.0972556
941.5	6.01437	0.0980241
941.417	6.05263	0.0987623
941.333	6.09043	0.0994615
941.25	6.12769	0.100115
941.167	6.16434	0.100717
941.083	6.20031	0.101263
941	6.23553	0.101752
940.917	6.26995	0.102181
940.833	6.30349	0.102552
940.75	6.33611	0.102866
940.667	6.36775	0.103125
940.583	6.39837	0.103332
940.5	6.42793	0.103491
940.417	6.45639	0.103607
940.333	6.48373	0.103684
940.25	6.50993	0.103727
940.167	6.53496	0.103742
940.083	6.55881	0.103733
940	6.58147	0.103705
939.917	6.60293	0.103663
939.833	6.62319	0.103612
939.75	6.64225	0.103556
939.667	6.66009	0.103499
939.583	6.67673	0.103446
939.5	6.69215	0.103398
939.417	6.70636	0.103357
939.333	6.71935	0.103326
939.25	6.73113	0.103304
939.167	6.74168	0.10329
939.083	6.75099	0.103283
939	6.75906	0.10328
938.917	6.76588	0.103279
938.833	6.77143	0.103277
938.75	6.7757	0.10327
938.667	6.77866	0.103255
938.583	6.7803	0.103229
938.5	6.78059	0.10319
938.417	6.77951	0.103137
938.333	6.77703	0.103068
938.25	6.77313	0.102984
938.167	6.76779	0.102885
938.083	6.76097	0.102775
938	6.75266	0.102655
937.917	6.74285	0.10253
937.833	6.73151	0.102405
937.75	6.71865	0.102284
937.667	6.70425	0.102174
937.583	6.68832	0.10208
937.5	6.67087	0.102006
937.417	6.65191	0.101959
937.333	6.63148	0.10194
937.25	6.60959	0.101953
937.167	6.58628	0.101999
937.083	6.5616	0.102078
937	6.5356	0.102187
936.917	6.50831	0.102323
936.833	6.47979	0.102481
936.75	6.45011	0.102657
936.667	6.41931	0.102841
936.583	6.38746	0.103028
936.5	6.3546	0.103208
936.417	6.3208	0.103374
936.333	6.2861	0.103516
936.25	6.25057	0.103626
936.167	6.21424	0.103696
936.083	6.17718	0.10372
936	6.13941	0.103689
935.917	6.10097	0.1036
935.833	6.0619	0.103448
935.75	6.02222	0.103232
935.667	5.98195	0.102949
935.583	5.9411	0.102602
935.5	5.89967	0.102192
935.417	5.85767	0.101723
935.333	5.81508	0.101202
935.25	5.77191	0.100636
935.167	5.72813	0.100034
935.083	5.68374	0.0994051
935	5.63873	0.0987624
934.917	5.59307	0.0981181
934.833	5.54676	0.0974862
934.75	5.4998	0.0968814
934.667	5.45218	0.0963193
934.583	5.40391	0.0958155
934.5	5.355	0.0953855
934.417	5.30547	0.0950441
934.333	5.25536	0.0948049
934.25	5.20471	0.0946796
934.167	5.15357	0.0946778
934.083	5.10203	0.094806
934	5.05015	0.0950675
933.917	4.99803	0.0954624
933.833	4.9458	0.0959868
933.75	4.89358	0.0966337
933.667	4.84151	0.0973924
933.583	4.78974	0.0982493
933.5	4.73845	0.0991882
933.417	4.68781	0.100191
933.333	4.63802	0.101238
933.25	4.58927	0.102308
933.167	4.54177	0.103381
933.083	4.49572	0.104437
933	4.45133	0.105456
932.917	4.40881	0.106419
932.833	4.36835	0.107312
932.75	4.33013	0.108119
932.667	4.29432	0.108829
932.583	4.26109	0.109433
932.5	4.23057	0.109926
932.417	4.20287	0.110304
932.333	4.1781	0.110565
932.25	4.15634	0.110713
932.167	4.13765	0.110751
932.083	4.12206	0.110686
932	4.1096	0.110529
931.917	4.10027	0.110292
931.833	4.09405	0.109986
931.75	4.09091	0.109629
931.667	4.09081	0.109237
931.583	4.09367	0.108828
931.5	4.09941	0.108418
931.417	4.10796	0.108026
931.333	4.11919	0.107667
931.25	4.13301	0.107357
931.167	4.14928	0.107107
931.083	4.16786	0.106928
931	4.18863	0.106826
930.917	4.21142	0.106805
930.833	4.23609	0.106863
930.75	4.26249	0.106999
930.667	4.29045	0.107206
930.583	4.31981	0.107473
930.5	4.35041	0.107791
930.417	4.3821	0.108144
930.333	4.4147	0.108518
930.25	4.44807	0.108897
930.167	4.48204	0.109265
930.083	4.51646	0.109606
930	4.55118	0.109904
929.917	4.58605	0.110148
929.833	4.62094	0.110323
929.75	4.65571	0.110422
929.667	4.69023	0.110436
929.583	4.72438	0.110363
929.5	4.75805	0.110199
929.417	4.79114	0.109946
929.333	4.82354	0.109608
929.25	4.85516	0.10919
929.167	4.88592	0.108702
929.083	4.91574	0.108152
929	4.94456	0.107552
928.917	4.9723	0.106916
928.833	4.9989	0.106258
928.75	5.02433	0.105591
928.667	5.04853	0.104931
928.583	5.07147	0.10429
928.5	5.09311	0.103683
928.417	5.11342	0.10312
928.333	5.13239	0.102612
928.25	5.15	0.102165
928.167	5.16624	0.101785
928.083	5.1811	0.101475
928	5.19458	0.101234
927.917	5.20667	0.10106
927.833	5.21739	0.100946
927.75	5.22674	0.100885
927.667	5.23474	0.100868
927.583	5.2414	0.100883
927.5	5.24675	0.100919
927.417	5.25081	0.100963
927.333	5.2536	0.101002
927.25	5.25515	0.101024
927.167	5.2555	0.101018
927.083	5.25466	0.100974
927	5.25268	0.100883
926.917	5.24959	0.100739
926.833	5.24541	0.100536
926.75	5.24018	0.100271
926.667	5.23391	0.0999441
926.583	5.22665	0.0995554
926.5	5.21842	0.0991077
926.417	5.20924	0.0986051
926.333	5.19912	0.0980528
926.25	5.1881	0.0974573
926.167	5.17618	0.0968256
926.083	5.16338	0.0961657
926	5.14972	0.0954856
925.917	5.1352	0.094794
925.833	5.11983	0.0940995
925.75	5.10361	0.0934109
925.667	5.08655	0.0927369
925.583	5.06865	0.0920861
925.5	5.04992	0.0914668
925.417	5.03036	0.0908867
925.333	5.00996	0.0903531
925.25	4.98874	0.0898725
925.167	4.9667	0.0894508
925.083	4.94386	0.0890929
925	4.92024	0.0888027
924.917	4.89585	0.0885833
924.833	4.87074	0.0884367
924.75	4.84493	0.0883638
924.667	4.81849	0.0883647
924.583	4.79146	0.0884383
924.5	4.76392	0.0885825
924.417	4.73596	0.0887945
924.333	4.70765	0.0890703
924.25	4.67912	0.0894053
924.167	4.65047	0.0897942
924.083	4.62183	0.090231
924	4.59334	0.0907093
923.917	4.56515	0.0912223
923.833	4.53741	0.0917632
923.75	4.5103	0.0923251
923.667	4.48398	0.0929015
923.583	4.45863	0.0934861
923.5	4.43443	0.0940733
923.417	4.41157	0.094658
923.333	4.39023	0.0952362
923.25	4.37059	0.0958044
923.167	4.35283	0.0963601
923.083	4.33711	0.0969017
923	4.32359	0.0974288
922.917	4.3124	0.0979418
922.833	4.30367	0.0984424
922.75	4.29749	0.0989332
922.667	4.29394	0.0994177
922.583	4.29307	0.0998999
922.5	4.2949	0.100384
922.417	4.29943	0.100875
922.333	4.30662	0.101378
922.25	4.31643	0.101895
922.167	4.32877	0.102431
922.083	4.34354	0.102987
922	4.36062	0.103566
921.917	4.37988	0.104167
921.833	4.40116	0.104791
921.75	4.42431	0.105437
921.667	4.44915	0.106104
921.583	4.47552	0.106789
921.5	4.50323	0.107489
921.417	4.53211	0.108203
921.333	4.56198	0.108926
921.25	4.59268	0.109654
921.167	4.62402	0.110386
921.083	4.65584	0.111115
921	4.68799	0.11184
920.917	4.72031	0.112556
920.833	4.75266	0.11326
920.75	4.7849	0.113949
920.667	4.81693	0.114619
920.583	4.84863	0.115269
920.5	4.87989	0.115894
920.417	4.91064	0.116491
920.333	4.9408	0.117059
920.25	4.97031	0.117594
920.167	4.99912	0.118093
920.083	5.0272	0.118553
920	5.05451	0.118969
919.917	5.08106	0.11934
919.833	5.10683	0.119662
919.75	5.13185	0.119931
919.667	5.15613	0.120145
919.583	5.1797	0.120301
919.5	5.20262	0.120397
919.417	5.22493	0.12043
919.333	5.24669	0.120399
919.25	5.26797	0.120303
919.167	5.28885	0.120141
919.083	5.3094	0.119913
919	5.32969	0.119621
918.917	5.34982	0.119267
918.833	5.36986	0.118853
918.75	5.38989	0.118383
918.667	5.41	0.117863
918.583	5.43025	0.117297
918.5	5.45072	0.116693
918.417	5.47148	0.116057
918.333	5.49258	0.115398
918.25	5.51408	0.114723
918.167	5.53604	0.114041
918.083	5.55849	0.11336
918	5.58147	0.112688
917.917	5.60501	0.112032
917.833	5.62913	0.111398
917.75	5.65385	0.110793
917.667	5.67919	0.110221
917.583	5.70513	0.109686
917.5	5.7317	0.10919
917.417	5.75886	0.108733
917.333	5.78662	0.108314
917.25	5.81495	0.107932
917.167	5.84382	0.10758
917.083	5.8732	0.107256
917	5.90304	0.106953
916.917	5.9333	0.106663
916.833	5.96392	0.106381
916.75	5.99484	0.106099
916.667	6.02599	0.105811
916.583	6.05729	0.10551
916.5	6.08868	0.105191
916.417	6.12005	0.104849
916.333	6.15132	0.104479
916.25	6.1824	0.104079
916.167	6.2132	0.103646
916.083	6.2436	0.10318
916	6.27352	0.102682
915.917	6.30285	0.102152
915.833	6.33151	0.101597
915.75	6.3594	0.10102
915.667	6.38644	0.10043
915.583	6.41254	0.099833
915.5	6.43763	0.0992394
915.417	6.46164	0.0986585
915.333	6.48452	0.0981002
915.25	6.5062	0.0975746
915.167	6.52665	0.097091
915.083	6.54581	0.0966585
915	6.56367	0.096285
914.917	6.58018	0.0959774
914.833	6.59533	0.0957411
914.75	6.60909	0.0955802
914.667	6.62147	0.0954972
914.583	6.63243	0.0954933
914.5	6.64199	0.0955676
914.417	6.65014	0.0957182
914.333	6.65688	0.0959412
914.25	6.66222	0.0962316
914.167	6.66616	0.0965831
914.083	6.66871	0.0969884
914	6.66989	0.0974393
913.917	6.6697	0.097927
913.833	6.66815	0.0984424
913.75	6.66527	0.098976
913.667	6.66107	0.0995188
913.583	6.65556	0.100062
913.5	6.64875	0.100596
913.417	6.64066	0.101115
913.333	6.63131	0.101611
913.25	6.62072	0.102078
913.167	6.60889	0.102512
913.083	6.59583	0.10291
913	6.58158	0.10327
912.917	6.56612	0.103593
912.833	6.54948	0.103879
912.75	6.53166	0.104132
912.667	6.51267	0.104355
912.583	6.49252	0.104555
912.5	6.47121	0.104737
912.417	6.44875	0.104907
912.333	6.42515	0.105074
912.25	6.40042	0.105242
912.167	6.37456	0.105418
912.083	6.3476	0.105607
912	6.31956	0.105813
911.917	6.29047	0.106038
911.833	6.26035	0.106283
911.75	6.22927	0.106548
911.667	6.19725	0.106831
911.583	6.16438	0.107127
911.5	6.13072	0.107432
911.417	6.09634	0.10774
911.333	6.06134	0.108043
911.25	6.02581	0.108333
911.167	5.98986	0.108601
911.083	5.95359	0.10884
911	5.91712	0.109039
910.917	5.88055	0.109192
910.833	5.844	0.109291
910.75	5.80759	0.10933
910.667	5.77141	0.109306
910.583	5.73556	0.109216
910.5	5.70016	0.109057
910.417	5.66527	0.108831
910.333	5.63099	0.10854
910.25	5.5974	0.108186
910.167	5.56456	0.107774
910.083	5.53255	0.107311
910	5.50142	0.106803
909.917	5.47123	0.106258
909.833	5.44204	0.105684
909.75	5.4139	0.105093
909.667	5.38685	0.104494
909.583	5.36095	0.103897
909.5	5.33624	0.103313
909.417	5.31276	0.102753
909.333	5.29056	0.102227
909.25	5.2697	0.101745
909.167	5.2502	0.101313
909.083	5.23212	0.10094
909	5.21549	0.100631
908.917	5.20038	0.10039
908.833	5.18681	0.10022
908.75	5.17482	0.100121
908.667	5.16447	0.100094
908.583	5.15578	0.100136
908.5	5.14879	0.100242
908.417	5.14353	0.100408
908.333	5.14004	0.100627
908.25	5.13833	0.100891
908.167	5.13844	0.101192
908.083	5.14039	0.101519
908	5.14418	0.101863
907.917	5.14984	0.102214
907.833	5.15737	0.102562
907.75	5.16678	0.102897
907.667	5.17806	0.10321
907.583	5.19121	0.103493
907.5	5.20622	0.103738
907.417	5.22308	0.103939
907.333	5.24175	0.104091
907.25	5.26222	0.104188
907.167	5.28445	0.10423
907.083	5.3084	0.104212
907	5.33402	0.104136
906.917	5.36125	0.104001
906.833	5.39005	0.10381
906.75	5.42035	0.103565
906.667	5.45206	0.103271
906.583	5.48513	0.102934
906.5	5.51946	0.10256
906.417	5.55496	0.102155
906.333	5.59155	0.101727
906.25	5.62913	0.101283
906.167	5.66758	0.10083
906.083	5.70682	0.100377
906	5.74673	0.0999291
905.917	5.78721	0.0994932
905.833	5.82815	0.0990745
905.75	5.86944	0.0986777
905.667	5.91098	0.0983067
905.583	5.95266	0.0979641
905.5	5.9944	0.0976516
905.417	6.03609	0.0973701
905.333	6.07763	0.0971191
905.25	6.11895	0.0968975
905.167	6.15994	0.0967033
905.083	6.20052	0.0965337
905	6.2406	0.0963855
904.917	6.2801	0.0962549
904.833	6.31894	0.0961381
904.75	6.35702	0.0960309
904.667	6.39426	0.0959295
904.583	6.43059	0.0958298
904.5	6.46591	0.0957282
904.417	6.50014	0.0956214
904.333	6.53321	0.0955064
904.25	6.56503	0.0953811
904.167	6.59552	0.0952438
904.083	6.62461	0.0950936
904	6.65223	0.0949305
903.917	6.67831	0.0947553
903.833	6.7028	0.0945697
903.75	6.72564	0.0943764
903.667	6.7468	0.094179
903.583	6.76625	0.0939818
903.5	6.78397	0.09379
903.417	6.79995	0.0936092
903.333	6.81419	0.0934453
903.25	6.82672	0.0933044
903.167	6.83756	0.0931922
903.083	6.84674	0.0931139
903	6.85431	0.0930742
902.917	6.86035	0.0930766
902.833	6.86491	0.0931234
902.75	6.86807	0.0932158
902.667	6.86994	0.0933534
902.583	6.8706	0.0935344
902.5	6.87016	0.0937554
902.417	6.86873	0.0940114
902.333	6.86642	0.0942961
902.25	6.86336	0.0946019
902.167	6.85967	0.0949204
902.083	6.85546	0.0952423
902	6.85084	0.0955578
901.917	6.84595	0.0958574
901.833	6.84087	0.0961315
901.75	6.8357	0.0963711
901.667	6.83055	0.0965681
901.583	6.82548	0.0967151
901.5	6.82056	0.096806
901.417	6.81585	0.0968357
901.333	6.81138	0.0968004
901.25	6.80719	0.096698
901.167	6.8033	0.0965273
901.083	6.79971	0.0962892
901	6.79642	0.0959858
900.917	6.79342	0.0956208
900.833	6.79068	0.0951994
900.75	6.78817	0.0947283
900.667	6.78585	0.0942155
900.583	6.78369	0.0936702
900.5	6.78163	0.0931023
900.417	6.77963	0.0925227
900.333	6.77762	0.0919423
900.25	6.77557	0.0913722
900.167	6.77342	0.0908231
900.083	6.77111	0.0903053
900	6.7686	0.0898279
899.917	6.76585	0.0893991
899.833	6.76283	0.0890256
899.75	6.7595	0.0887127
899.667	6.75585	0.0884639
899.583	6.75186	0.0882812
899.5	6.74754	0.0881648
899.417	6.7429	0.0881131
899.333	6.73794	0.0881232
899.25	6.73271	0.0881909
899.167	6.72723	0.0883106
899.083	6.72155	0.088476
899	6.71572	0.0886798
898.917	6.7098	0.0889142
898.833	6.70386	0.0891714
898.75	6.69796	0.0894429
898.667	6.69217	0.0897207
898.583	6.68657	0.0899968
898.5	6.68122	0.0902636
898.417	6.67621	0.090514
898.333	6.6716	0.0907411
898.25	6.66746	0.0909392
898.167	6.66386	0.0911032
898.083	6.66085	0.0912287
898	6.65851	0.0913125
897.917	6.65686	0.0913527
897.833	6.65595	0.0913481
897.75	6.65583	0.091299
897.667	6.65649	0.0912066
897.583	6.65797	0.0910733
897.5	6.66026	0.0909023
897.417	6.66334	0.0906976
897.333	6.66721	0.0904638
897.25	6.67183	0.090206
897.167	6.67716	0.0899298
897.083	6.68315	0.0896405
897	6.68975	0.0893434
896.917	6.69688	0.0890438
896.833	6.70447	0.0887461
896.75	6.71244	0.0884547
896.667	6.7207	0.0881731
896.583	6.72916	0.087904
896.5	6.73773	0.0876494
896.417	6.74631	0.0874107
896.333	6.75479	0.0871878
896.25	6.76307	0.0869804
896.167	6.77105	0.0867868
896.083	6.77862	0.0866048
896	6.78567	0.0864318
895.917	6.79211	0.0862643
895.833	6.79783	0.086099
895.75	6.80272	0.0859321
895.667	6.80671	0.0857602
895.583	6.80969	0.0855796
895.5	6.81158	0.0853874
895.417	6.8123	0.0851804
895.333	6.81178	0.084956
895.25	6.80994	0.0847122
895.167	6.80672	0.084447
895.083	6.80208	0.0841591
895	6.79596	0.0838475
894.917	6.78832	0.0835118
894.833	6.77914	0.0831521
894.75	6.76838	0.0827686
894.667	6.75605	0.0823621
894.583	6.74213	0.0819339
894.5	6.72662	0.0814852
894.417	6.70955	0.0810178
894.333	6.69093	0.0805337
894.25	6.67079	0.0800348
894.167	6.64919	0.0795236
894.083	6.62616	0.0790025
894	6.60177	0.0784744
893.917	6.57609	0.0779425
893.833	6.5492	0.0774105
893.75	6.52117	0.0768823
893.667	6.49211	0.0763627
893.583	6.46211	0.0758565
893.5	6.43128	0.0753688
893.417	6.39973	0.0749047
893.333	6.36758	0.0744689
893.25	6.33494	0.0740658
893.167	6.30195	0.073699
893.083	6.26874	0.0733715
893	6.23542	0.0730851
892.917	6.20212	0.0728407
892.833	6.16898	0.0726381
892.75	6.1361	0.0724761
892.667	6.10362	0.0723526
892.583	6.07163	0.0722647
892.5	6.04025	0.0722087
892.417	6.00958	0.0721804
892.333	5.9797	0.0721754
892.25	5.95069	0.0721892
892.167	5.92264	0.0722177
892.083	5.89561	0.0722567
892	5.86966	0.0723031
891.917	5.84484	0.0723542
891.833	5.82119	0.0724084
891.75	5.79874	0.0724649
891.667	5.77752	0.0725239
891.583	5.75753	0.0725865
891.5	5.7388	0.0726544
891.417	5.72131	0.0727304
891.333	5.70506	0.0728172
891.25	5.69003	0.072918
891.167	5.67621	0.0730361
891.083	5.66356	0.0731745
891	5.65207	0.0733359
890.917	5.6417	0.0735223
890.833	5.63242	0.0737354
890.75	5.6242	0.0739758
890.667	5.61699	0.0742435
890.583	5.61078	0.0745374
890.5	5.60551	0.0748555
890.417	5.60117	0.0751952
890.333	5.59773	0.0755526
890.25	5.59515	0.0759237
890.167	5.59341	0.0763036
890.083	5.59248	0.0766874
890	5.59235	0.0770701
889.917	5.59299	0.0774468
889.833	5.59439	0.0778131
889.75	5.59652	0.0781651
889.667	5.59938	0.0784996
889.583	5.60294	0.078814
889.5	5.60719	0.0791065
889.417	5.61212	0.0793762
889.333	5.61771	0.0796229
889.25	5.62394	0.079847
889.167	5.63079	0.0800495
889.083	5.63824	0.0802323
889	5.64628	0.0803976
888.917	5.65487	0.0805483
888.833	5.66398	0.0806876
888.75	5.67358	0.0808192
888.667	5.68363	0.0809469
888.583	5.69408	0.0810752
888.5	5.70489	0.0812082
888.417	5.716	0.0813504
888.333	5.72735	0.0815058
888.25	5.73889	0.0816785
888.167	5.75054	0.0818721
888.083	5.76224	0.0820897
888	5.77391	0.082334
887.917	5.78549	0.0826072
887.833	5.7969	0.0829109
887.75	5.80807	0.0832461
887.667	5.81892	0.083613
887.583	5.82939	0.0840112
887.5	5.83942	0.0844393
887.417	5.84893	0.0848952
887.333	5.85787	0.0853759
887.25	5.86618	0.0858776
887.167	5.87381	0.0863958
887.083	5.8807	0.0869255
887	5.88683	0.0874611
886.917	5.89213	0.0879967
886.833	5.89659	0.0885264
886.75	5.90017	0.0890444
886.667	5.90285	0.089545
886.583	5.90461	0.0900229
886.5	5.90543	0.0904733
886.417	5.90531	0.0908918
886.333	5.90424	0.0912745
886.25	5.90222	0.0916181
886.167	5.89927	0.0919195
886.083	5.89539	0.0921761
886	5.89059	0.0923858
885.917	5.8849	0.0925468
885.833	5.87835	0.0926576
885.75	5.87095	0.0927169
885.667	5.86275	0.092724
885.583	5.85378	0.0926784
885.5	5.84407	0.09258
885.417	5.83367	0.0924288
885.333	5.82262	0.0922258
885.25	5.81096	0.091972
885.167	5.79875	0.0916693
885.083	5.78603	0.0913202
885	5.77284	0.0909278
884.917	5.75923	0.090496
884.833	5.74525	0.0900297
884.75	5.73094	0.0895345
884.667	5.71634	0.0890167
884.583	5.70149	0.0884835
884.5	5.68643	0.0879427
884.417	5.67119	0.0874026
884.333	5.65579	0.0868718
884.25	5.64027	0.0863592
884.167	5.62466	0.0858736
884.083	5.60898	0.085424
884	5.59326	0.0850192
883.917	5.57752	0.0846675
883.833	5.56178	0.084377
883.75	5.54607	0.0841555
883.667	5.53042	0.0840098
883.583	5.51486	0.083946
883.5	5.49941	0.0839688
883.417	5.4841	0.0840816
883.333	5.46897	0.0842862
883.25	5.45405	0.0845826
883.167	5.43938	0.0849686
883.083	5.42499	0.0854401
883	5.41093	0.0859911
882.917	5.39723	0.0866136
882.833	5.38394	0.0872983
882.75	5.3711	0.0880341
882.667	5.35875	0.0888091
882.583	5.34693	0.0896107
882.5	5.33568	0.0904259
882.417	5.32503	0.0912415
882.333	5.31503	0.0920444
882.25	5.30571	0.0928223
882.167	5.2971	0.0935631
882.083	5.28923	0.0942561
882	5.28214	0.0948911
881.917	5.27584	0.0954594
881.833	5.27035	0.0959535
881.75	5.2657	0.0963672
881.667	5.2619	0.0966956
881.583	5.25894	0.096935
881.5	5.25685	0.0970832
881.417	5.25561	0.097139
881.333	5.25522	0.0971024
881.25	5.25568	0.0969747
881.167	5.25696	0.0967584
881.083	5.25905	0.0964571
881	5.26193	0.0960758
880.917	5.26558	0.0956207
880.833	5.26995	0.0950994
880.75	5.27503	0.0945207
880.667	5.28077	0.0938947
880.583	5.28715	0.0932327
880.5	5.29411	0.0925466
880.417	5.30162	0.0918494
880.333	5.30964	0.0911543
880.25	5.31813	0.0904749
880.167	5.32704	0.0898247
880.083	5.33632	0.0892167
880	5.34593	0.0886633
879.917	5.35583	0.0881756
879.833	5.36598	0.0877634
879.75	5.37633	0.0874346
879.667	5.38685	0.0871949
879.583	5.3975	0.0870476
879.5	5.40825	0.086993
879.417	5.41906	0.0870288
879.333	5.4299	0.0871494
879.25	5.44075	0.0873466
879.167	5.45157	0.0876099
879.083	5.46234	0.0879263
879	5.47303	0.0882813
878.917	5.48362	0.0886593
878.833	5.49409	0.089044
878.75	5.50441	0.0894187
878.667	5.51455	0.089767
878.583	5.52449	0.0900731
878.5	5.53421	0.0903219
878.417	5.54368	0.0904996
878.333	5.55286	0.0905938
878.25	5.56175	0.0905938
878.167	5.57032	0.0904907
878.083	5.57853	0.0902779
878	5.58637	0.0899509
877.917	5.59382	0.0895078
877.833	5.60086	0.0889492
877.75	5.60749	0.0882782
877.667	5.61369	0.0875009
877.583	5.61946	0.086626
877.5	5.6248	0.085665
877.417	5.62972	0.0846322
877.333	5.63422	0.0835443
877.25	5.63833	0.0824207
877.167	5.64206	0.0812829
877.083	5.64544	0.0801545
877	5.64848	0.0790605
876.917	5.65123	0.0780269
876.833	5.65372	0.0770797
876.75	5.65597	0.0762446
876.667	5.65802	0.0755452
876.583	5.65991	0.0750023
876.5	5.66167	0.0746329
876.417	5.66334	0.0744491
876.333	5.66496	0.0744574
876.25	5.66655	0.0746587
876.167	5.66814	0.0750477
876.083	5.66978	0.0756139
876	5.67147	0.076342
875.917	5.67325	0.0772127
875.833	5.67513	0.0782035
875.75	5.67714	0.0792899
875.667	5.67927	0.0804465
875.583	5.68154	0.0816473
875.5	5.68395	0.0828671
875.417	5.68649	0.0840817
875.333	5.68916	0.0852683
875.25	5.69194	0.0864061
875.167	5.69481	0.0874762
875.083	5.69775	0.0884622
875	5.70073	0.0893496
874.917	5.70372	0.0901263
874.833	5.70667	0.0907826
874.75	5.70954	0.0913109
874.667	5.7123	0.0917062
874.583	5.71488	0.0919653
874.5	5.71723	0.0920877
874.417	5.71929	0.0920746
874.333	5.72101	0.0919297
874.25	5.72234	0.0916587
874.167	5.7232	0.0912692
874.083	5.72355	0.0907712
874	5.72332	0.0901763
873.917	5.72247	0.0894984
873.833	5.72095	0.088753
873.75	5.71872	0.0879573
873.667	5.71573	0.0871297
873.583	5.71196	0.0862894
873.5	5.70739	0.0854562
873.417	5.702	0.0846497
873.333	5.69579	0.0838889
873.25	5.68874	0.0831913
873.167	5.68087	0.0825727
873.083	5.67219	0.0820463
873	5.66271	0.0816222
872.917	5.65245	0.0813075
872.833	5.64144	0.0811056
872.75	5.62971	0.0810164
872.667	5.61728	0.0810363
872.583	5.60418	0.0811586
872.5	5.59045	0.0813732
872.417	5.57611	0.0816679
872.333	5.56121	0.0820281
872.25	5.54576	0.082438
872.167	5.52981	0.0828809
872.083	5.51339	0.0833398
872	5.49652	0.083798
871.917	5.47925	0.0842399
871.833	5.4616	0.084651
871.75	5.44362	0.0850186
871.667	5.42532	0.0853322
871.583	5.40675	0.0855831
871.5	5.38794	0.0857652
871.417	5.36892	0.0858744
871.333	5.34973	0.085909
871.25	5.33042	0.0858695
871.167	5.31101	0.0857583
871.083	5.29156	0.0855801
871	5.2721	0.085341
870.917	5.25268	0.0850491
870.833	5.23336	0.0847137
870.75	5.21419	0.0843453
870.667	5.19522	0.0839555
870.583	5.17651	0.0835565
870.5	5.15812	0.0831609
870.417	5.14012	0.0827814
870.333	5.12257	0.0824301
870.25	5.10553	0.0821187
870.167	5.08908	0.0818578
870.083	5.07327	0.0816567
870	5.05818	0.081523
869.917	5.04386	0.0814627
869.833	5.03038	0.0814797
869.75	5.01779	0.0815757
869.667	5.00614	0.0817505
869.583	4.99546	0.0820017
869.5	4.98581	0.0823252
869.417	4.97721	0.0827149
869.333	4.96967	0.0831631
869.25	4.96322	0.083661
869.167	4.95785	0.0841984
869.083	4.95358	0.0847646
869	4.95038	0.0853478
868.917	4.94825	0.0859363
868.833	4.94716	0.086518
868.75	4.94708	0.0870809
868.667	4.94796	0.0876136
868.583	4.94977	0.0881052
868.5	4.95245	0.0885455
868.417	4.95596	0.0889256
868.333	4.96021	0.0892376
868.25	4.96515	0.0894747
868.167	4.97071	0.0896319
868.083	4.97681	0.0897053
868	4.98337	0.089693
867.917	4.9903	0.0895946
867.833	4.99753	0.0894115
867.75	5.00498	0.089147
867.667	5.01254	0.0888061
867.583	5.02015	0.0883951
867.5	5.02771	0.0879222
867.417	5.03515	0.0873967
867.333	5.04238	0.086829
867.25	5.04932	0.0862304
867.167	5.05589	0.0856128
867.083	5.06202	0.0849886
867	5.06765	0.08437
866.917	5.0727	0.0837689
866.833	5.07713	0.0831965
866.75	5.08086	0.0826631
866.667	5.08387	0.0821774
866.583	5.08609	0.0817466
866.5	5.08751	0.0813761
866.417	5.08808	0.0810691
866.333	5.0878	0.0808266
866.25	5.08663	0.0806477
866.167	5.08459	0.0805293
866.083	5.08166	0.0804666
866	5.07785	0.0804535
865.917	5.07318	0.0804827
865.833	5.06766	0.0805462
865.75	5.06132	0.080636
865.667	5.0542	0.0807439
865.583	5.04633	0.0808622
865.5	5.03776	0.0809839
865.417	5.02853	0.0811028
865.333	5.0187	0.0812136
865.25	5.00833	0.0813118
865.167	4.99747	0.081394
865.083	4.9862	0.0814575
865	4.97458	0.0815006
864.917	4.96267	0.0815221
864.833	4.95055	0.0815216
864.75	4.93827	0.081499
864.667	4.92592	0.0814549
864.583	4.91355	0.0813901
864.5	4.90123	0.0813057
864.417	4.88901	0.0812028
864.333	4.87697	0.0810826
864.25	4.86515	0.0809462
864.167	4.85362	0.0807949
864.083	4.84242	0.0806298
864	4.83161	0.0804523
863.917	4.82123	0.0802638
863.833	4.81133	0.0800661
863.75	4.80196	0.0798612
863.667	4.79316	0.0796516
863.583	4.78497	0.0794404
863.5	4.77742	0.0792308
863.417	4.77056	0.0790269
863.333	4.76442	0.0788328
863.25	4.75903	0.0786531
863.167	4.75441	0.0784925
863.083	4.75061	0.0783558
863	4.74764	0.0782476
862.917	4.74552	0.0781725
862.833	4.74426	0.0781342
862.75	4.74389	0.078136
862.667	4.7444	0.0781803
862.583	4.74582	0.0782685
862.5	4.74812	0.0784007
862.417	4.75132	0.0785759
862.333	4.7554	0.0787916
862.25	4.76036	0.0790441
862.167	4.76619	0.0793284
862.083	4.77287	0.0796385
862	4.78039	0.0799672
861.917	4.78873	0.0803068
861.833	4.79788	0.0806487
861.75	4.80783	0.0809844
861.667	4.81857	0.0813049
861.583	4.83009	0.0816015
861.5	4.84238	0.081866
861.417	4.85545	0.0820904
861.333	4.86929	0.0822678
861.25	4.88389	0.0823918
861.167	4.89927	0.0824571
861.083	4.91543	0.0824596
861	4.93237	0.0823964
860.917	4.9501	0.082266
860.833	4.96862	0.0820682
860.75	4.98792	0.0818045
860.667	5.00802	0.081478
860.583	5.02891	0.0810928
860.5	5.05058	0.080655
860.417	5.07303	0.0801714
860.333	5.09623	0.0796501
860.25	5.12018	0.0790999
860.167	5.14484	0.07853
860.083	5.1702	0.07795
860	5.1962	0.0773694
859.917	5.22282	0.0767973
859.833	5.25001	0.0762422
859.75	5.27772	0.0757116
859.667	5.30588	0.0752118
859.583	5.33443	0.0747477
859.5	5.36332	0.0743225
859.417	5.39246	0.0739376
859.333	5.42177	0.0735928
859.25	5.45118	0.0732862
859.167	5.4806	0.0730143
859.083	5.50995	0.0727725
859	5.53913	0.0725552
858.917	5.56807	0.0723562
858.833	5.59666	0.0721694
858.75	5.62483	0.0719886
858.667	5.6525	0.0718083
858.583	5.67959	0.071624
858.5	5.70603	0.0714319
858.417	5.73174	0.0712299
858.333	5.75667	0.0710169
858.25	5.78075	0.0707932
858.167	5.80392	0.0705607
858.083	5.82614	0.0703225
858	5.84736	0.0700832
857.917	5.86754	0.0698484
857.833	5.88663	0.069625
857.75	5.90461	0.0694205
857.667	5.92143	0.0692428
857.583	5.93707	0.0691
857.5	5.95149	0.0689999
857.417	5.96468	0.0689498
857.333	5.97662	0.0689557
857.25	5.98727	0.0690227
857.167	5.99662	0.0691542
857.083	6.00466	0.0693522
857	6.01136	0.0696171
856.917	6.01672	0.0699479
856.833	6.02073	0.0703423
856.75	6.02337	0.070797
856.667	6.02463	0.0713078
856.583	6.02453	0.0718698
856.5	6.02304	0.0724776
856.417	6.02018	0.0731256
856.333	6.01594	0.0738079
856.25	6.01033	0.0745185
856.167	6.00336	0.0752515
856.083	5.99504	0.0760009
856	5.98539	0.076761
855.917	5.97441	0.0775259
855.833	5.96212	0.0782898
855.75	5.94855	0.0790465
855.667	5.93372	0.0797899
855.583	5.91765	0.0805132
855.5	5.90038	0.0812097
855.417	5.88192	0.0818721
855.333	5.86232	0.0824932
855.25	5.84161	0.0830656
855.167	5.81983	0.0835822
855.083	5.79703	0.0840363
855	5.77325	0.0844217
854.917	5.74854	0.0847333
854.833	5.72296	0.0849671
854.75	5.69656	0.0851204
854.667	5.66939	0.0851921
854.583	5.64153	0.0851828
854.5	5.61304	0.0850949
854.417	5.58399	0.0849325
854.333	5.55445	0.0847019
854.25	5.5245	0.0844111
854.167	5.49423	0.08407
854.083	5.46371	0.0836904
854	5.43303	0.0832856
853.917	5.40228	0.0828705
853.833	5.37156	0.0824613
853.75	5.34096	0.0820749
853.667	5.31058	0.0817287
853.583	5.28051	0.0814401
853.5	5.25086	0.0812256
853.417	5.22171	0.0811005
853.333	5.19319	0.0810786
853.25	5.16537	0.0811709
853.167	5.13837	0.0813861
853.083	5.11228	0.08173
853	5.08721	0.082205
852.917	5.06323	0.0828106
852.833	5.04045	0.0835434
852.75	5.01895	0.084397
852.667	4.99881	0.0853627
852.583	4.98011	0.0864295
852.5	4.96291	0.0875848
852.417	4.94729	0.0888144
852.333	4.9333	0.0901032
852.25	4.92099	0.0914357
852.167	4.9104	0.092796
852.083	4.90156	0.0941686
852	4.89452	0.0955383
851.917	4.88928	0.096891
851.833	4.88587	0.0982132
851.75	4.88428	0.0994928
851.667	4.88452	0.100719
851.583	4.88657	0.101882
851.5	4.89041	0.102975
851.417	4.89601	0.103989
851.333	4.90334	0.104921
851.25	4.91235	0.105766
851.167	4.92297	0.106521
851.083	4.93515	0.107184
851	4.94882	0.107756
850.917	4.96388	0.108236
850.833	4.98025	0.108625
850.75	4.99782	0.108927
850.667	5.01648	0.109144
850.583	5.03611	0.109279
850.5	5.05658	0.109336
850.417	5.07777	0.10932
850.333	5.09953	0.109234
850.25	5.12172	0.109081
850.167	5.1442	0.108866
850.083	5.16682	0.10859
850	5.18945	0.108258
849.917	5.21193	0.107872
849.833	5.23414	0.107434
849.75	5.25596	0.106948
849.667	5.27728	0.106415
849.583	5.29798	0.105839
849.5	5.31799	0.105224
849.417	5.33722	0.104574
849.333	5.35562	0.103892
849.25	5.37313	0.103185
849.167	5.3897	0.102459
849.083	5.40532	0.101719
849	5.41996	0.100973
848.917	5.43362	0.10023
848.833	5.4463	0.0994962
848.75	5.458	0.0987818
848.667	5.46874	0.0980958
848.583	5.47855	0.0974475
848.5	5.48744	0.096846
848.417	5.49544	0.0962998
848.333	5.50259	0.0958167
848.25	5.50893	0.0954029
848.167	5.51448	0.0950634
848.083	5.51929	0.0948012
848	5.5234	0.0946175
847.917	5.52685	0.0945118
847.833	5.52969	0.0944817
847.75	5.53197	0.0945234
847.667	5.53373	0.094632
847.583	5.53502	0.0948015
847.5	5.53588	0.0950254
847.417	5.53637	0.0952967
847.333	5.53654	0.0956084
847.25	5.53642	0.0959538
847.167	5.53607	0.0963264
847.083	5.53553	0.0967202
847	5.53483	0.0971301
846.917	5.53402	0.0975513
846.833	5.53312	0.0979802
846.75	5.53215	0.0984134
846.667	5.53113	0.0988482
846.583	5.53008	0.0992823
846.5	5.529	0.0997136
846.417	5.52788	0.10014
846.333	5.52673	0.100559
846.25	5.52552	0.100968
846.167	5.52424	0.101365
846.083	5.52285	0.101747
846	5.52133	0.10211
845.917	5.51964	0.102452
845.833	5.51773	0.10277
845.75	5.51557	0.103061
845.667	5.5131	0.103323
845.583	5.51028	0.103554
845.5	5.50705	0.103752
845.417	5.50337	0.103915
845.333	5.49919	0.104044
845.25	5.49446	0.104137
845.167	5.48915	0.104194
845.083	5.48321	0.104216
845	5.47662	0.104201
844.917	5.46934	0.104153
844.833	5.46137	0.104071
844.75	5.4527	0.103958
844.667	5.44333	0.103815
844.583	5.43329	0.103644
844.5	5.42259	0.103448
844.417	5.41128	0.103228
844.333	5.39941	0.102985
844.25	5.38703	0.102722
844.167	5.37423	0.102438
844.083	5.36108	0.102136
844	5.34768	0.101814
843.917	5.33412	0.101475
843.833	5.32052	0.101117
843.75	5.30697	0.100743
843.667	5.2936	0.100351
843.583	5.28053	0.0999421
843.5	5.26786	0.099518
843.417	5.25574	0.0990797
843.333	5.24427	0.0986288
843.25	5.23357	0.0981673
843.167	5.22375	0.0976979
843.083	5.21494	0.097224
843	5.20724	0.0967497
842.917	5.20073	0.0962801
842.833	5.19552	0.0958211
842.75	5.19169	0.0953798
842.667	5.18931	0.0949642
842.583	5.18844	0.0945829
842.5	5.18913	0.0942455
842.417	5.19142	0.0939617
842.333	5.19533	0.0937412
842.25	5.20088	0.0935937
842.167	5.20806	0.0935281
842.083	5.21687	0.0935528
842	5.22728	0.0936747
841.917	5.23924	0.0938996
841.833	5.25272	0.0942311
841.75	5.26765	0.0946714
841.667	5.28396	0.0952204
841.583	5.30157	0.0958756
841.5	5.32038	0.0966328
841.417	5.3403	0.0974854
841.333	5.36121	0.0984249
841.25	5.383	0.0994412
841.167	5.40555	0.100523
841.083	5.42872	0.101657
841	5.45239	0.10283
840.917	5.47642	0.10403
840.833	5.50067	0.105243
840.75	5.525	0.106458
840.667	5.54928	0.107661
840.583	5.57338	0.108843
840.5	5.59717	0.109994
840.417	5.62051	0.111106
840.333	5.64328	0.11217
840.25	5.66538	0.113179
840.167	5.68668	0.114128
840.083	5.70708	0.115013
840	5.72648	0.115829
839.917	5.74481	0.116573
839.833	5.76196	0.117243
839.75	5.77787	0.117839
839.667	5.79248	0.118359
839.583	5.80573	0.118805
839.5	5.81759	0.119178
839.417	5.828	0.11948
839.333	5.83695	0.119713
839.25	5.84443	0.11988
839.167	5.85041	0.119984
839.083	5.85491	0.12003
839	5.85793	0.120019
838.917	5.85948	0.119956
838.833	5.85959	0.119843
838.75	5.85829	0.119684
838.667	5.85561	0.119482
838.583	5.85158	0.119239
838.5	5.84626	0.11896
838.417	5.83969	0.118646
838.333	5.83194	0.118301
838.25	5.82306	0.117926
838.167	5.81312	0.117526
838.083	5.8022	0.117102
838	5.79036	0.116658
837.917	5.77772	0.116196
837.833	5.76434	0.115719
837.75	5.75034	0.115231
837.667	5.73581	0.114736
837.583	5.72088	0.114237
837.5	5.70565	0.113738
837.417	5.69026	0.113244
837.333	5.67483	0.112757
837.25	5.65948	0.112282
837.167	5.64435	0.111823
837.083	5.62956	0.111383
837	5.61525	0.110966
836.917	5.60153	0.110576
836.833	5.58851	0.110215
836.75	5.57631	0.109885
836.667	5.56501	0.109589
836.583	5.55471	0.109326
836.5	5.54546	0.109097
836.417	5.53733	0.108901
836.333	5.53037	0.108734
836.25	5.5246	0.108593
836.167	5.52004	0.108474
836.083	5.5167	0.108372
836	5.51458	0.108279
835.917	5.51365	0.108191
835.833	5.5139	0.108099
835.75	5.51528	0.107999
835.667	5.51776	0.107882
835.583	5.5213	0.107743
835.5	5.52583	0.107577
835.417	5.5313	0.107378
835.333	5.53764	0.107141
835.25	5.5448	0.106863
835.167	5.55271	0.10654
835.083	5.56129	0.10617
835	5.57048	0.105753
834.917	5.58021	0.105288
834.833	5.5904	0.104776
834.75	5.60101	0.104221
834.667	5.61195	0.103625
834.583	5.62317	0.102993
834.5	5.6346	0.102332
834.417	5.64619	0.101646
834.333	5.65789	0.100944
834.25	5.66965	0.100233
834.167	5.68141	0.0995201
834.083	5.69315	0.0988144
834	5.7048	0.0981236
833.917	5.71636	0.0974557
833.833	5.72777	0.0968183
833.75	5.73902	0.0962185
833.667	5.75008	0.0956628
833.583	5.76093	0.0951569
833.5	5.77155	0.0947051
833.417	5.78194	0.094311
833.333	5.79207	0.0939766
833.25	5.80196	0.0937028
833.167	5.81158	0.0934893
833.083	5.82095	0.0933346
833	5.83006	0.0932364
832.917	5.83892	0.0931914
832.833	5.84753	0.0931959
832.75	5.85591	0.0932456
832.667	5.86407	0.093336
832.583	5.87202	0.0934627
832.5	5.87977	0.093621
832.417	5.88735	0.0938065
832.333	5.89477	0.0940151
832.25	5.90205	0.0942429
832.167	5.90921	0.0944861
832.083	5.91626	0.0947414
832	5.92323	0.0950056
831.917	5.93013	0.0952762
831.833	5.93698	0.0955506
831.75	5.94379	0.0958269
831.667	5.95058	0.0961032
831.583	5.95736	0.0963778
831.5	5.96414	0.0966489
831.417	5.97092	0.0969144
831.333	5.97772	0.097172
831.25	5.98453	0.097419
831.167	5.99136	0.097652
831.083	5.9982	0.0978672
831	6.00506	0.0980604
830.917	6.01193	0.0982268
830.833	6.0188	0.0983614
830.75	6.02567	0.0984591
830.667	6.03252	0.0985148
830.583	6.03936	0.0985234
830.5	6.04616	0.0984806
830.417	6.05292	0.0983828
830.333	6.05963	0.0982272
830.25	6.06626	0.0980123
830.167	6.07281	0.097738
830.083	6.07926	0.0974057
830	6.08558	0.0970184
829.917	6.09175	0.0965808
829.833	6.09774	0.0960989
829.75	6.10353	0.0955805
829.667	6.10909	0.0950341
829.583	6.11437	0.0944694
829.5	6.11934	0.0938965
829.417	6.12396	0.0933253
829.333	6.12819	0.0927657
829.25	6.13199	0.0922266
829.167	6.13533	0.0917159
829.083	6.13816	0.0912401
829	6.14045	0.0908041
828.917	6.14219	0.0904111
828.833	6.14334	0.0900626
828.75	6.14391	0.0897585
828.667	6.14388	0.0894969
828.583	6.14327	0.0892745
828.5	6.14211	0.0890868
828.417	6.14041	0.0889277
828.333	6.13823	0.0887905
828.25	6.13561	0.0886678
828.167	6.13261	0.0885517
828.083	6.1293	0.0884341
828	6.12575	0.0883076
827.917	6.12204	0.0881649
827.833	6.11826	0.088
827.75	6.11448	0.0878077
827.667	6.11078	0.0875841
827.583	6.10725	0.0873269
827.5	6.10396	0.0870349
827.417	6.10098	0.0867086
827.333	6.09839	0.0863498
827.25	6.09623	0.085962
827.167	6.09456	0.0855499
827.083	6.09343	0.0851195
827	6.09286	0.0846781
826.917	6.09289	0.0842342
826.833	6.09352	0.0837968
826.75	6.09476	0.0833758
826.667	6.0966	0.0829812
826.583	6.099	0.0826232
826.5	6.10194	0.0823115
826.417	6.10537	0.0820551
826.333	6.10924	0.0818622
826.25	6.11347	0.0817393
826.167	6.11799	0.0816917
826.083	6.12271	0.0817226
826	6.12755	0.0818336
825.917	6.1324	0.0820243
825.833	6.13716	0.0822926
825.75	6.14173	0.0826345
825.667	6.146	0.0830446
825.583	6.14988	0.0835163
825.5	6.15325	0.0840417
825.417	6.15601	0.084612
825.333	6.15807	0.0852179
825.25	6.15932	0.0858496
825.167	6.15969	0.0864972
825.083	6.15909	0.0871508
825	6.15743	0.0878005
824.917	6.15465	0.0884371
824.833	6.15069	0.0890519
824.75	6.14548	0.0896368
824.667	6.13898	0.0901848
824.583	6.13114	0.0906897
824.5	6.12195	0.0911463
824.417	6.11138	0.0915504
824.333	6.09942	0.0918992
824.25	6.08608	0.0921908
824.167	6.07135	0.0924248
824.083	6.05528	0.0926019
824	6.03789	0.0927241
823.917	6.01924	0.092795
823.833	5.99938	0.0928194
823.75	5.97838	0.0928034
823.667	5.95634	0.0927543
823.583	5.93334	0.0926805
[truncated: 9,858 more rows]

## Sheet: c
year (BCE)	year bp	SolarModulation (MeV)	SolarModulation_sig (MeV)
990.083	2939.08	268.504	29.3317
990	2939	270.459	29.2025
989.917	2938.92	272.825	29.1222
989.833	2938.83	275.594	29.0936
989.75	2938.75	278.756	29.1188
989.667	2938.67	282.299	29.199
989.583	2938.58	286.208	29.3344
989.5	2938.5	290.468	29.5245
989.417	2938.42	295.062	29.7674
989.333	2938.33	299.968	30.0607
989.25	2938.25	305.167	30.4011
989.167	2938.17	310.635	30.7848
989.083	2938.08	316.349	31.2073
989	2938	322.283	31.664
988.917	2937.92	328.414	32.1502
988.833	2937.83	334.716	32.6612
988.75	2937.75	341.164	33.1923
988.667	2937.67	347.734	33.7391
988.583	2937.58	354.403	34.2975
988.5	2937.5	361.146	34.8636
988.417	2937.42	367.944	35.4339
988.333	2937.33	374.773	36.0049
988.25	2937.25	381.615	36.5737
988.167	2937.17	388.451	37.1373
988.083	2937.08	395.262	37.6933
988	2937	402.033	38.2393
987.917	2936.92	408.747	38.7733
987.833	2936.83	415.391	39.2934
987.75	2936.75	421.951	39.7983
987.667	2936.67	428.414	40.2865
987.583	2936.58	434.771	40.757
987.5	2936.5	441.01	41.2088
987.417	2936.42	447.123	41.6411
987.333	2936.33	453.101	42.053
987.25	2936.25	458.937	42.4441
987.167	2936.17	464.625	42.8139
987.083	2936.08	470.158	43.1621
987	2936	475.531	43.4887
986.917	2935.92	480.74	43.7939
986.833	2935.83	485.782	44.0781
986.75	2935.75	490.653	44.3422
986.667	2935.67	495.351	44.5871
986.583	2935.58	499.875	44.8142
986.5	2935.5	504.223	45.025
986.417	2935.42	508.395	45.2216
986.333	2935.33	512.391	45.4059
986.25	2935.25	516.212	45.5802
986.167	2935.17	519.858	45.7469
986.083	2935.08	523.33	45.9086
986	2935	526.631	46.0678
985.917	2934.92	529.762	46.2272
985.833	2934.83	532.725	46.3894
985.75	2934.75	535.522	46.557
985.667	2934.67	538.155	46.7322
985.583	2934.58	540.628	46.9173
985.5	2934.5	542.943	47.1139
985.417	2934.42	545.102	47.3233
985.333	2934.33	547.109	47.5465
985.25	2934.25	548.966	47.7839
985.167	2934.17	550.675	48.0353
985.083	2934.08	552.24	48.3001
985	2934	553.661	48.5774
984.917	2933.92	554.942	48.8657
984.833	2933.83	556.083	49.1633
984.75	2933.75	557.086	49.4683
984.667	2933.67	557.951	49.7784
984.583	2933.58	558.68	50.0915
984.5	2933.5	559.273	50.4051
984.417	2933.42	559.729	50.7168
984.333	2933.33	560.047	51.0246
984.25	2933.25	560.228	51.3261
984.167	2933.17	560.27	51.6195
984.083	2933.08	560.171	51.9032
984	2933	559.931	52.1761
983.917	2932.92	559.547	52.4374
983.833	2932.83	559.018	52.6868
983.75	2932.75	558.342	52.9244
983.667	2932.67	557.518	53.1508
983.583	2932.58	556.545	53.3667
983.5	2932.5	555.421	53.5729
983.417	2932.42	554.146	53.7704
983.333	2932.33	552.72	53.9597
983.25	2932.25	551.144	54.1414
983.167	2932.17	549.421	54.3155
983.083	2932.08	547.552	54.4814
983	2932	545.542	54.6382
982.917	2931.92	543.397	54.7846
982.833	2931.83	541.124	54.9186
982.75	2931.75	538.732	55.0382
982.667	2931.67	536.232	55.1409
982.583	2931.58	533.636	55.224
982.5	2931.5	530.958	55.285
982.417	2931.42	528.216	55.3211
982.333	2931.33	525.426	55.3299
982.25	2931.25	522.608	55.3093
982.167	2931.17	519.783	55.2575
982.083	2931.08	516.972	55.1733
982	2931	514.198	55.0564
981.917	2930.92	511.484	54.9071
981.833	2930.83	508.852	54.7266
981.75	2930.75	506.327	54.5171
981.667	2930.67	503.929	54.2816
981.583	2930.58	501.682	54.0243
981.5	2930.5	499.605	53.75
981.417	2930.42	497.717	53.4647
981.333	2930.33	496.037	53.1749
981.25	2930.25	494.579	52.8882
981.167	2930.17	493.359	52.6122
981.083	2930.08	492.388	52.3552
981	2930	491.676	52.1256
980.917	2929.92	491.229	51.9314
980.833	2929.83	491.053	51.7804
980.75	2929.75	491.148	51.6796
980.667	2929.67	491.514	51.6347
980.583	2929.58	492.148	51.6502
980.5	2929.5	493.041	51.729
980.417	2929.42	494.185	51.8721
980.333	2929.33	495.568	52.0785
980.25	2929.25	497.176	52.3452
980.167	2929.17	498.992	52.6676
980.083	2929.08	500.999	53.0391
980	2929	503.176	53.4516
979.917	2928.92	505.504	53.896
979.833	2928.83	507.96	54.3621
979.75	2928.75	510.525	54.8395
979.667	2928.67	513.174	55.3175
979.583	2928.58	515.889	55.7854
979.5	2928.5	518.646	56.2334
979.417	2928.42	521.427	56.6519
979.333	2928.33	524.212	57.0326
979.25	2928.25	526.983	57.368
979.167	2928.17	529.721	57.6519
979.083	2928.08	532.412	57.8793
979	2928	535.04	58.0465
978.917	2927.92	537.591	58.1512
978.833	2927.83	540.054	58.1925
978.75	2927.75	542.417	58.171
978.667	2927.67	544.672	58.0885
978.583	2927.58	546.81	57.9486
978.5	2927.5	548.825	57.7558
978.417	2927.42	550.71	57.5163
978.333	2927.33	552.463	57.2371
978.25	2927.25	554.079	56.926
978.167	2927.17	555.556	56.5918
978.083	2927.08	556.894	56.2436
978	2927	558.091	55.8908
977.917	2926.92	559.148	55.5425
977.833	2926.83	560.066	55.2077
977.75	2926.75	560.845	54.8946
977.667	2926.67	561.486	54.6103
977.583	2926.58	561.992	54.3608
977.5	2926.5	562.364	54.1506
977.417	2926.42	562.604	53.9828
977.333	2926.33	562.714	53.8584
977.25	2926.25	562.696	53.777
977.167	2926.17	562.554	53.7366
977.083	2926.08	562.29	53.7334
977	2926	561.908	53.7626
976.917	2925.92	561.411	53.8181
976.833	2925.83	560.805	53.8932
976.75	2925.75	560.094	53.9805
976.667	2925.67	559.285	54.0725
976.583	2925.58	558.385	54.1617
976.5	2925.5	557.402	54.2409
976.417	2925.42	556.345	54.3033
976.333	2925.33	555.223	54.3431
976.25	2925.25	554.046	54.3551
976.167	2925.17	552.826	54.3354
976.083	2925.08	551.575	54.2812
976	2925	550.303	54.1915
975.917	2924.92	549.025	54.0664
975.833	2924.83	547.753	53.9082
975.75	2924.75	546.499	53.7203
975.667	2924.67	545.276	53.5082
975.583	2924.58	544.097	53.2785
975.5	2924.5	542.975	53.0393
975.417	2924.42	541.919	52.7999
975.333	2924.33	540.942	52.5703
975.25	2924.25	540.053	52.3613
975.167	2924.17	539.26	52.1841
975.083	2924.08	538.57	52.0495
975	2924	537.99	51.9681
974.917	2923.92	537.523	51.9494
974.833	2923.83	537.17	52.0018
974.75	2923.75	536.932	52.1315
974.667	2923.67	536.805	52.343
974.583	2923.58	536.785	52.6379
974.5	2923.5	536.864	53.0155
974.417	2923.42	537.033	53.4723
974.333	2923.33	537.28	54.0023
974.25	2923.25	537.594	54.5971
974.167	2923.17	537.959	55.2463
974.083	2923.08	538.361	55.9378
974	2923	538.783	56.6584
973.917	2922.92	539.21	57.3943
973.833	2922.83	539.626	58.1312
973.75	2922.75	540.016	58.8551
973.667	2922.67	540.368	59.5523
973.583	2922.58	540.669	60.2097
973.5	2922.5	540.909	60.815
973.417	2922.42	541.081	61.3569
973.333	2922.33	541.18	61.8249
973.25	2922.25	541.202	62.2096
973.167	2922.17	541.148	62.5031
973.083	2922.08	541.02	62.6987
973	2922	540.825	62.7915
972.917	2921.92	540.572	62.7786
972.833	2921.83	540.272	62.6591
972.75	2921.75	539.941	62.4344
972.667	2921.67	539.595	62.1084
972.583	2921.58	539.257	61.6877
972.5	2921.5	538.948	61.1813
972.417	2921.42	538.694	60.6013
972.333	2921.33	538.52	59.9625
972.25	2921.25	538.455	59.2822
972.167	2921.17	538.524	58.5806
972.083	2921.08	538.756	57.8798
972	2921	539.176	57.2042
971.917	2920.92	539.809	56.5791
971.833	2920.83	540.677	56.0305
971.75	2920.75	541.796	55.5839
971.667	2920.67	543.183	55.2634
971.583	2920.58	544.845	55.0904
971.5	2920.5	546.789	55.0826
971.417	2920.42	549.015	55.2531
971.333	2920.33	551.516	55.6092
971.25	2920.25	554.284	56.1526
971.167	2920.17	557.303	56.8788
971.083	2920.08	560.552	57.7779
971	2920	564.009	58.8348
970.917	2919.92	567.644	60.0304
970.833	2919.83	571.426	61.3422
970.75	2919.75	575.322	62.7458
970.667	2919.67	579.293	64.2154
970.583	2919.58	583.302	65.7245
970.5	2919.5	587.31	67.2465
970.417	2919.42	591.275	68.7558
970.333	2919.33	595.16	70.2273
970.25	2919.25	598.926	71.6375
970.167	2919.17	602.535	72.9647
970.083	2919.08	605.953	74.1891
970	2919	609.15	75.2933
969.917	2918.92	612.1	76.2625
969.833	2918.83	614.78	77.085
969.75	2918.75	617.176	77.7521
969.667	2918.67	619.278	78.2581
969.583	2918.58	621.084	78.6004
969.5	2918.5	622.597	78.7795
969.417	2918.42	623.827	78.7983
969.333	2918.33	624.791	78.6625
969.25	2918.25	625.509	78.3798
969.167	2918.17	626.009	77.9597
969.083	2918.08	626.32	77.4137
969	2918	626.477	76.754
968.917	2917.92	626.516	75.9943
968.833	2917.83	626.474	75.1487
968.75	2917.75	626.389	74.2318
968.667	2917.67	626.298	73.2584
968.583	2917.58	626.237	72.2434
968.5	2917.5	626.24	71.2014
968.417	2917.42	626.339	70.1466
968.333	2917.33	626.561	69.093
968.25	2917.25	626.934	68.0537
968.167	2917.17	627.478	67.0414
968.083	2917.08	628.213	66.0681
968	2917	629.154	65.145
967.917	2916.92	630.311	64.2826
967.833	2916.83	631.693	63.4905
967.75	2916.75	633.305	62.7774
967.667	2916.67	635.148	62.1512
967.583	2916.58	637.219	61.6183
967.5	2916.5	639.516	61.184
967.417	2916.42	642.029	60.852
967.333	2916.33	644.748	60.6245
967.25	2916.25	647.66	60.502
967.167	2916.17	650.75	60.4831
967.083	2916.08	654.001	60.5652
967	2916	657.391	60.7438
966.917	2915.92	660.9	61.0132
966.833	2915.83	664.504	61.3662
966.75	2915.75	668.178	61.7946
966.667	2915.67	671.898	62.2894
966.583	2915.58	675.636	62.8406
966.5	2915.5	679.365	63.4378
966.417	2915.42	683.058	64.0705
966.333	2915.33	686.688	64.7279
966.25	2915.25	690.228	65.3996
966.167	2915.17	693.652	66.0756
966.083	2915.08	696.936	66.7467
966	2915	700.055	67.4045
965.917	2914.92	702.989	68.0418
965.833	2914.83	705.719	68.6527
965.75	2914.75	708.228	69.2324
965.667	2914.67	710.503	69.7776
965.583	2914.58	712.534	70.2863
965.5	2914.5	714.315	70.7577
965.417	2914.42	715.841	71.1921
965.333	2914.33	717.112	71.5911
965.25	2914.25	718.131	71.9567
965.167	2914.17	718.903	72.2921
965.083	2914.08	719.436	72.6008
965	2914	719.739	72.8867
964.917	2913.92	719.825	73.1541
964.833	2913.83	719.707	73.4072
964.75	2913.75	719.4	73.6499
964.667	2913.67	718.918	73.8858
964.583	2913.58	718.279	74.1182
964.5	2913.5	717.498	74.3491
964.417	2913.42	716.59	74.5801
964.333	2913.33	715.573	74.8114
964.25	2913.25	714.461	75.0424
964.167	2913.17	713.27	75.2712
964.083	2913.08	712.014	75.495
964	2913	710.708	75.7101
963.917	2912.92	709.366	75.9119
963.833	2912.83	707.999	76.0952
963.75	2912.75	706.62	76.2545
963.667	2912.67	705.24	76.384
963.583	2912.58	703.869	76.4783
963.5	2912.5	702.517	76.5318
963.417	2912.42	701.194	76.5398
963.333	2912.33	699.907	76.4982
963.25	2912.25	698.664	76.4038
963.167	2912.17	697.473	76.2546
963.083	2912.08	696.34	76.0499
963	2912	695.271	75.7901
962.917	2911.92	694.272	75.4776
962.833	2911.83	693.349	75.1158
962.75	2911.75	692.508	74.7098
962.667	2911.67	691.752	74.2662
962.583	2911.58	691.088	73.7926
962.5	2911.5	690.519	73.2977
962.417	2911.42	690.05	72.7912
962.333	2911.33	689.682	72.283
962.25	2911.25	689.42	71.7837
962.167	2911.17	689.264	71.3035
962.083	2911.08	689.214	70.8526
962	2911	689.268	70.4403
961.917	2910.92	689.424	70.0753
961.833	2910.83	689.674	69.7651
961.75	2910.75	690.012	69.5155
961.667	2910.67	690.427	69.3312
961.583	2910.58	690.904	69.2148
961.5	2910.5	691.428	69.1671
961.417	2910.42	691.98	69.1869
961.333	2910.33	692.539	69.2712
961.25	2910.25	693.082	69.4149
961.167	2910.17	693.584	69.6113
961.083	2910.08	694.019	69.8522
961	2910	694.359	70.1284
960.917	2909.92	694.576	70.4293
960.833	2909.83	694.643	70.7443
960.75	2909.75	694.533	71.0622
960.667	2909.67	694.22	71.3718
960.583	2909.58	693.68	71.6623
960.5	2909.5	692.89	71.923
960.417	2909.42	691.832	72.144
960.333	2909.33	690.489	72.316
960.25	2909.25	688.847	72.4305
960.167	2909.17	686.897	72.4798
960.083	2909.08	684.634	72.4572
960	2909	682.057	72.3574
959.917	2908.92	679.168	72.176
959.833	2908.83	675.978	71.9103
959.75	2908.75	672.5	71.559
959.667	2908.67	668.753	71.1224
959.583	2908.58	664.761	70.6024
959.5	2908.5	660.552	70.0026
959.417	2908.42	656.16	69.3281
959.333	2908.33	651.622	68.5853
959.25	2908.25	646.979	67.7821
959.167	2908.17	642.274	66.9277
959.083	2908.08	637.551	66.0322
959	2908	632.857	65.1067
958.917	2907.92	628.238	64.163
958.833	2907.83	623.737	63.2133
958.75	2907.75	619.398	62.2698
958.667	2907.67	615.259	61.3448
958.583	2907.58	611.356	60.45
958.5	2907.5	607.72	59.5964
958.417	2907.42	604.379	58.7938
958.333	2907.33	601.356	58.0511
958.25	2907.25	598.668	57.3756
958.167	2907.17	596.328	56.7733
958.083	2907.08	594.346	56.2488
958	2907	592.729	55.8052
957.917	2906.92	591.476	55.4449
957.833	2906.83	590.589	55.1688
957.75	2906.75	590.063	54.9775
957.667	2906.67	589.894	54.8709
957.583	2906.58	590.075	54.8484
957.5	2906.5	590.598	54.909
957.417	2906.42	591.455	55.0514
957.333	2906.33	592.635	55.274
957.25	2906.25	594.128	55.5747
957.167	2906.17	595.923	55.9512
957.083	2906.08	598.009	56.4005
957	2906	600.373	56.9191
956.917	2905.92	603.003	57.5028
956.833	2905.83	605.888	58.1466
956.75	2905.75	609.013	58.8452
956.667	2905.67	612.366	59.5924
956.583	2905.58	615.932	60.3815
956.5	2905.5	619.7	61.2054
956.417	2905.42	623.654	62.0564
956.333	2905.33	627.78	62.9268
956.25	2905.25	632.065	63.8084
956.167	2905.17	636.494	64.6932
956.083	2905.08	641.055	65.5734
956	2905	645.732	66.441
955.917	2904.92	650.514	67.289
955.833	2904.83	655.386	68.1105
955.75	2904.75	660.339	68.8994
955.667	2904.67	665.359	69.6505
955.583	2904.58	670.438	70.3591
955.5	2904.5	675.565	71.0214
955.417	2904.42	680.733	71.6347
955.333	2904.33	685.935	72.1967
955.25	2904.25	691.163	72.7063
955.167	2904.17	696.413	73.1631
955.083	2904.08	701.682	73.5677
955	2904	706.967	73.922
954.917	2903.92	712.268	74.2288
954.833	2903.83	717.583	74.4926
954.75	2903.75	722.916	74.7189
954.667	2903.67	728.269	74.9149
954.583	2903.58	733.646	75.0889
954.5	2903.5	739.053	75.2503
954.417	2903.42	744.495	75.4098
954.333	2903.33	749.978	75.5785
954.25	2903.25	755.508	75.7683
954.167	2903.17	761.09	75.9912
954.083	2903.08	766.73	76.259
954	2903	772.43	76.5832
953.917	2902.92	778.192	76.9742
953.833	2902.83	784.013	77.4413
953.75	2902.75	789.891	77.9922
953.667	2902.67	795.818	78.6324
953.583	2902.58	801.784	79.3652
953.5	2902.5	807.774	80.1912
953.417	2902.42	813.772	81.1083
953.333	2902.33	819.758	82.1115
953.25	2902.25	825.707	83.1934
953.167	2902.17	831.594	84.3439
953.083	2902.08	837.392	85.5506
953	2902	843.07	86.7995
952.917	2901.92	848.598	88.0748
952.833	2901.83	853.946	89.3598
952.75	2901.75	859.084	90.6371
952.667	2901.67	863.982	91.889
952.583	2901.58	868.613	93.0977
952.5	2901.5	872.952	94.246
952.417	2901.42	876.976	95.317
952.333	2901.33	880.663	96.2946
952.25	2901.25	883.995	97.1637
952.167	2901.17	886.959	97.9104
952.083	2901.08	889.543	98.5222
952	2901	891.738	98.9884
951.917	2900.92	893.54	99.3
951.833	2900.83	894.948	99.4503
951.75	2900.75	895.964	99.4349
951.667	2900.67	896.594	99.2516
951.583	2900.58	896.848	98.9004
951.5	2900.5	896.739	98.3836
951.417	2900.42	896.282	97.7054
951.333	2900.33	895.497	96.8722
951.25	2900.25	894.406	95.8919
951.167	2900.17	893.031	94.7739
951.083	2900.08	891.399	93.5295
951	2900	889.536	92.1709
950.917	2899.92	887.47	90.7115
950.833	2899.83	885.231	89.1656
950.75	2899.75	882.845	87.5484
950.667	2899.67	880.342	85.8755
950.583	2899.58	877.748	84.1631
950.5	2899.5	875.091	82.4274
950.417	2899.42	872.395	80.685
950.333	2899.33	869.684	78.9523
950.25	2899.25	866.983	77.2457
950.167	2899.17	864.312	75.581
950.083	2899.08	861.693	73.9738
950	2899	859.144	72.439
949.917	2898.92	856.684	70.9905
949.833	2898.83	854.332	69.6413
949.75	2898.75	852.102	68.4034
949.667	2898.67	850.012	67.2872
949.583	2898.58	848.075	66.3014
949.5	2898.5	846.306	65.4532
949.417	2898.42	844.719	64.7475
949.333	2898.33	843.326	64.1875
949.25	2898.25	842.137	63.7739
949.167	2898.17	841.165	63.5058
949.083	2898.08	840.416	63.3799
949	2898	839.9	63.3912
948.917	2897.92	839.622	63.5329
948.833	2897.83	839.585	63.7971
948.75	2897.75	839.792	64.1745
948.667	2897.67	840.242	64.6549
948.583	2897.58	840.931	65.2275
948.5	2897.5	841.856	65.8811
948.417	2897.42	843.007	66.6041
948.333	2897.33	844.375	67.3847
948.25	2897.25	845.948	68.2113
948.167	2897.17	847.711	69.0721
948.083	2897.08	849.648	69.9557
948	2897	851.74	70.8512
947.917	2896.92	853.969	71.7477
947.833	2896.83	856.313	72.6354
947.75	2896.75	858.751	73.5049
947.667	2896.67	861.26	74.3476
947.583	2896.58	863.816	75.1556
947.5	2896.5	866.396	75.9218
947.417	2896.42	868.977	76.64
947.333	2896.33	871.533	77.3046
947.25	2896.25	874.042	77.911
947.167	2896.17	876.479	78.4554
947.083	2896.08	878.82	78.9349
947	2896	881.043	79.3477
946.917	2895.92	883.124	79.6928
946.833	2895.83	885.04	79.9702
946.75	2895.75	886.77	80.1807
946.667	2895.67	888.292	80.3259
946.583	2895.58	889.587	80.408
946.5	2895.5	890.632	80.4298
946.417	2895.42	891.41	80.3947
946.333	2895.33	891.903	80.3061
946.25	2895.25	892.091	80.168
946.167	2895.17	891.96	79.9841
946.083	2895.08	891.492	79.7584
946	2895	890.673	79.4943
945.917	2894.92	889.488	79.1953
945.833	2894.83	887.925	78.8643
945.75	2894.75	885.972	78.5041
945.667	2894.67	883.616	78.1165
945.583	2894.58	880.849	77.7029
945.5	2894.5	877.661	77.2643
945.417	2894.42	874.045	76.8007
945.333	2894.33	869.996	76.3116
945.25	2894.25	865.509	75.7959
945.167	2894.17	860.582	75.2519
945.083	2894.08	855.216	74.6775
945	2894	849.412	74.0701
944.917	2893.92	843.176	73.4271
944.833	2893.83	836.515	72.7461
944.75	2893.75	829.441	72.0245
944.667	2893.67	821.966	71.2606
944.583	2893.58	814.107	70.4531
944.5	2893.5	805.883	69.6014
944.417	2893.42	797.316	68.7059
944.333	2893.33	788.431	67.768
944.25	2893.25	779.253	66.79
944.167	2893.17	769.81	65.7752
944.083	2893.08	760.133	64.728
944	2893	750.25	63.6534
943.917	2892.92	740.191	62.5572
943.833	2892.83	729.985	61.4459
943.75	2892.75	719.659	60.3262
943.667	2892.67	709.24	59.2049
943.583	2892.58	698.751	58.0889
943.5	2892.5	688.214	56.9849
943.417	2892.42	677.648	55.8991
943.333	2892.33	667.068	54.837
943.25	2892.25	656.49	53.8037
943.167	2892.17	645.925	52.8033
943.083	2892.08	635.384	51.8391
943	2892	624.875	50.9134
942.917	2891.92	614.405	50.0276
942.833	2891.83	603.981	49.1821
942.75	2891.75	593.609	48.3767
942.667	2891.67	583.293	47.6102
942.583	2891.58	573.041	46.8808
942.5	2891.5	562.857	46.186
942.417	2891.42	552.749	45.5231
942.333	2891.33	542.724	44.8887
942.25	2891.25	532.788	44.2794
942.167	2891.17	522.952	43.6917
942.083	2891.08	513.225	43.1219
942	2891	503.616	42.5667
941.917	2890.92	494.137	42.0227
941.833	2890.83	484.797	41.4872
941.75	2890.75	475.61	40.9577
941.667	2890.67	466.585	40.432
941.583	2890.58	457.733	39.9089
941.5	2890.5	449.067	39.3874
941.417	2890.42	440.597	38.8674
941.333	2890.33	432.333	38.3492
941.25	2890.25	424.285	37.8342
941.167	2890.17	416.463	37.324
941.083	2890.08	408.875	36.8211
941	2890	401.531	36.3288
940.917	2889.92	394.437	35.8504
940.833	2889.83	387.599	35.3902
940.75	2889.75	381.023	34.9523
940.667	2889.67	374.712	34.5415
940.583	2889.58	368.67	34.1623
940.5	2889.5	362.897	33.8193
940.417	2889.42	357.394	33.5167
940.333	2889.33	352.16	33.2582
940.25	2889.25	347.193	33.0469
940.167	2889.17	342.491	32.8849
940.083	2889.08	338.049	32.7734
940	2889	333.863	32.7125
939.917	2888.92	329.928	32.7012
939.833	2888.83	326.24	32.7374
939.75	2888.75	322.791	32.8178
939.667	2888.67	319.578	32.9386
939.583	2888.58	316.593	33.095
939.5	2888.5	313.832	33.2816
939.417	2888.42	311.289	33.4928
939.333	2888.33	308.959	33.7227
939.25	2888.25	306.837	33.9654
939.167	2888.17	304.92	34.2153
939.083	2888.08	303.204	34.4672
939	2888	301.687	34.7162
938.917	2887.92	300.366	34.9582
938.833	2887.83	299.242	35.19
938.75	2887.75	298.314	35.409
938.667	2887.67	297.583	35.6137
938.583	2887.58	297.051	35.8034
938.5	2887.5	296.72	35.9781
938.417	2887.42	296.595	36.1389
938.333	2887.33	296.68	36.2875
938.25	2887.25	296.979	36.4262
938.167	2887.17	297.499	36.5579
938.083	2887.08	298.247	36.686
938	2887	299.228	36.8141
937.917	2886.92	300.449	36.9461
937.833	2886.83	301.918	37.0859
937.75	2886.75	303.643	37.237
937.667	2886.67	305.628	37.4031
937.583	2886.58	307.883	37.5872
937.5	2886.5	310.412	37.7918
937.417	2886.42	313.224	38.0186
937.333	2886.33	316.322	38.2688
937.25	2886.25	319.714	38.5429
937.167	2886.17	323.405	38.8402
937.083	2886.08	327.4	39.1598
937	2886	331.704	39.4998
936.917	2885.92	336.322	39.8579
936.833	2885.83	341.26	40.2314
936.75	2885.75	346.523	40.6171
936.667	2885.67	352.117	41.0119
936.583	2885.58	358.049	41.4124
936.5	2885.5	364.323	41.8154
936.417	2885.42	370.949	42.2177
936.333	2885.33	377.932	42.6168
936.25	2885.25	385.281	43.0103
936.167	2885.17	393.004	43.3967
936.083	2885.08	401.109	43.7752
936	2885	409.606	44.146
935.917	2884.92	418.504	44.5104
935.833	2884.83	427.814	44.871
935.75	2884.75	437.546	45.2316
935.667	2884.67	447.712	45.5973
935.583	2884.58	458.323	45.9746
935.5	2884.5	469.391	46.371
935.417	2884.42	480.926	46.7951
935.333	2884.33	492.94	47.256
935.25	2884.25	505.441	47.7635
935.167	2884.17	518.439	48.3274
935.083	2884.08	531.938	48.9572
935	2884	545.942	49.6618
934.917	2883.92	560.454	50.4492
934.833	2883.83	575.47	51.3261
934.75	2883.75	590.986	52.2976
934.667	2883.67	606.991	53.367
934.583	2883.58	623.473	54.5357
934.5	2883.5	640.412	55.803
934.417	2883.42	657.785	57.1658
934.333	2883.33	675.563	58.6194
934.25	2883.25	693.712	60.1566
934.167	2883.17	712.19	61.7686
934.083	2883.08	730.953	63.4449
934	2883	749.946	65.1735
933.917	2882.92	769.113	66.9413
933.833	2882.83	788.388	68.7342
933.75	2882.75	807.703	70.5373
933.667	2882.67	826.981	72.3356
933.583	2882.58	846.144	74.1133
933.5	2882.5	865.106	75.8552
933.417	2882.42	883.78	77.5459
933.333	2882.33	902.075	79.1707
933.25	2882.25	919.899	80.7157
933.167	2882.17	937.158	82.168
933.083	2882.08	953.761	83.5161
933	2882	969.616	84.7502
932.917	2881.92	984.638	85.8622
932.833	2881.83	998.744	86.8463
932.75	2881.75	1011.86	87.6988
932.667	2881.67	1023.92	88.4181
932.583	2881.58	1034.87	89.0051
932.5	2881.5	1044.65	89.4622
932.417	2881.42	1053.22	89.794
932.333	2881.33	1060.56	90.0066
932.25	2881.25	1066.65	90.1072
932.167	2881.17	1071.47	90.1041
932.083	2881.08	1075.01	90.0062
932	2881	1077.29	89.8228
931.917	2880.92	1078.31	89.5632
931.833	2880.83	1078.11	89.2364
931.75	2880.75	1076.69	88.8512
931.667	2880.67	1074.11	88.4155
931.583	2880.58	1070.39	87.9369
931.5	2880.5	1065.58	87.4219
931.417	2880.42	1059.74	86.8766
931.333	2880.33	1052.9	86.3061
931.25	2880.25	1045.14	85.7151
931.167	2880.17	1036.51	85.1074
931.083	2880.08	1027.07	84.4866
931	2880	1016.88	83.8556
930.917	2879.92	1006.02	83.2172
930.833	2879.83	994.549	82.5738
930.75	2879.75	982.531	81.9275
930.667	2879.67	970.035	81.2804
930.583	2879.58	957.127	80.6342
930.5	2879.5	943.872	79.9905
930.417	2879.42	930.336	79.3507
930.333	2879.33	916.579	78.7158
930.25	2879.25	902.664	78.0868
930.167	2879.17	888.649	77.4643
930.083	2879.08	874.592	76.8484
930	2879	860.547	76.2394
929.917	2878.92	846.567	75.6373
929.833	2878.83	832.7	75.0418
929.75	2878.75	818.992	74.453
929.667	2878.67	805.487	73.8711
929.583	2878.58	792.224	73.2965
929.5	2878.5	779.24	72.7297
929.417	2878.42	766.566	72.1719
929.333	2878.33	754.233	71.6244
929.25	2878.25	742.269	71.0891
929.167	2878.17	730.696	70.5681
929.083	2878.08	719.536	70.064
929	2878	708.807	69.5795
928.917	2877.92	698.526	69.118
928.833	2877.83	688.705	68.6826
928.75	2877.75	679.355	68.277
928.667	2877.67	670.486	67.9047
928.583	2877.58	662.104	67.5694
928.5	2877.5	654.214	67.2744
928.417	2877.42	646.819	67.0227
928.333	2877.33	639.922	66.8172
928.25	2877.25	633.523	66.6597
928.167	2877.17	627.621	66.5517
928.083	2877.08	622.215	66.4939
928	2877	617.301	66.4858
927.917	2876.92	612.878	66.5263
927.833	2876.83	608.941	66.6132
927.75	2876.75	605.486	66.7432
927.667	2876.67	602.507	66.9122
927.583	2876.58	599.999	67.1153
927.5	2876.5	597.957	67.3467
927.417	2876.42	596.374	67.6002
927.333	2876.33	595.245	67.8691
927.25	2876.25	594.564	68.1466
927.167	2876.17	594.326	68.4257
927.083	2876.08	594.525	68.6997
927	2876	595.158	68.9621
926.917	2875.92	596.22	69.2068
926.833	2875.83	597.709	69.4286
926.75	2875.75	599.622	69.6228
926.667	2875.67	601.957	69.7857
926.583	2875.58	604.715	69.9141
926.5	2875.5	607.895	70.0061
926.417	2875.42	611.499	70.0604
926.333	2875.33	615.53	70.0767
926.25	2875.25	619.989	70.0552
926.167	2875.17	624.881	69.997
926.083	2875.08	630.21	69.9041
926	2875	635.98	69.7786
925.917	2874.92	642.196	69.6239
925.833	2874.83	648.863	69.4434
925.75	2874.75	655.988	69.2414
925.667	2874.67	663.574	69.0227
925.583	2874.58	671.625	68.7926
925.5	2874.5	680.147	68.557
925.417	2874.42	689.139	68.3219
925.333	2874.33	698.604	68.0938
925.25	2874.25	708.54	67.8795
925.167	2874.17	718.943	67.6861
925.083	2874.08	729.806	67.5207
925	2874	741.119	67.3905
924.917	2873.92	752.868	67.3027
924.833	2873.83	765.034	67.2645
924.75	2873.75	777.595	67.2824
924.667	2873.67	790.523	67.3627
924.583	2873.58	803.784	67.5109
924.5	2873.5	817.34	67.7317
924.417	2873.42	831.146	68.0285
924.333	2873.33	845.152	68.4037
924.25	2873.25	859.302	68.8583
924.167	2873.17	873.533	69.3918
924.083	2873.08	887.78	70.0021
924	2873	901.968	70.6857
923.917	2872.92	916.022	71.4376
923.833	2872.83	929.858	72.2515
923.75	2872.75	943.391	73.1198
923.667	2872.67	956.531	74.0337
923.583	2872.58	969.188	74.9835
923.5	2872.5	981.266	75.9588
923.417	2872.42	992.673	76.9482
923.333	2872.33	1003.32	77.9402
923.25	2872.25	1013.1	78.9229
923.167	2872.17	1021.94	79.8843
923.083	2872.08	1029.75	80.8123
923	2872	1036.46	81.6955
922.917	2871.92	1041.99	82.5225
922.833	2871.83	1046.28	83.283
922.75	2871.75	1049.29	83.9677
922.667	2871.67	1050.98	84.5683
922.583	2871.58	1051.34	85.0781
922.5	2871.5	1050.34	85.4919
922.417	2871.42	1048.01	85.8064
922.333	2871.33	1044.34	86.0198
922.25	2871.25	1039.39	86.1321
922.167	2871.17	1033.19	86.1451
922.083	2871.08	1025.79	86.0618
922	2871	1017.27	85.8868
921.917	2870.92	1007.69	85.6256
921.833	2870.83	997.136	85.2843
921.75	2870.75	985.688	84.8695
921.667	2870.67	973.436	84.3879
921.583	2870.58	960.472	83.8462
921.5	2870.5	946.886	83.2508
921.417	2870.42	932.77	82.6076
921.333	2870.33	918.218	81.9221
921.25	2870.25	903.317	81.1993
921.167	2870.17	888.157	80.4435
921.083	2870.08	872.822	79.6585
921	2870	857.394	78.8474
920.917	2869.92	841.951	78.0127
920.833	2869.83	826.564	77.1567
920.75	2869.75	811.303	76.2809
920.667	2869.67	796.229	75.3867
920.583	2869.58	781.401	74.4752
920.5	2869.5	766.87	73.5475
920.417	2869.42	752.681	72.6045
920.333	2869.33	738.875	71.6473
920.25	2869.25	725.486	70.677
920.167	2869.17	712.543	69.695
920.083	2869.08	700.068	68.7029
920	2869	688.08	67.7029
919.917	2868.92	676.59	66.6973
919.833	2868.83	665.605	65.6888
919.75	2868.75	655.127	64.6808
919.667	2868.67	645.153	63.6768
919.583	2868.58	635.675	62.6807
919.5	2868.5	626.681	61.6963
919.417	2868.42	618.156	60.7277
919.333	2868.33	610.08	59.7787
919.25	2868.25	602.432	58.8532
919.167	2868.17	595.187	57.9544
919.083	2868.08	588.318	57.0854
919	2868	581.796	56.2488
918.917	2867.92	575.593	55.4466
918.833	2867.83	569.677	54.6803
918.75	2867.75	564.018	53.9508
918.667	2867.67	558.585	53.2583
918.583	2867.58	553.349	52.6023
918.5	2867.5	548.28	51.9818
918.417	2867.42	543.35	51.3949
918.333	2867.33	538.532	50.839
918.25	2867.25	533.801	50.3111
918.167	2867.17	529.133	49.8075
918.083	2867.08	524.505	49.3243
918	2867	519.897	48.8573
917.917	2866.92	515.292	48.4023
917.833	2866.83	510.671	47.955
917.75	2866.75	506.021	47.5115
917.667	2866.67	501.327	47.0683
917.583	2866.58	496.579	46.6223
917.5	2866.5	491.767	46.1708
917.417	2866.42	486.883	45.7118
917.333	2866.33	481.921	45.2439
917.25	2866.25	476.877	44.7662
917.167	2866.17	471.749	44.2784
917.083	2866.08	466.535	43.7808
917	2866	461.239	43.2739
916.917	2865.92	455.863	42.7588
916.833	2865.83	450.412	42.2368
916.75	2865.75	444.894	41.7095
916.667	2865.67	439.317	41.1786
916.583	2865.58	433.691	40.6458
916.5	2865.5	428.029	40.113
916.417	2865.42	422.344	39.582
916.333	2865.33	416.65	39.0544
916.25	2865.25	410.965	38.5321
916.167	2865.17	405.303	38.0166
916.083	2865.08	399.684	37.5095
916	2865	394.126	37.0126
915.917	2864.92	388.645	36.5276
915.833	2864.83	383.261	36.0563
915.75	2864.75	377.992	35.6007
915.667	2864.67	372.854	35.1629
915.583	2864.58	367.864	34.7454
915.5	2864.5	363.038	34.3506
915.417	2864.42	358.39	33.9812
915.333	2864.33	353.934	33.6401
915.25	2864.25	349.682	33.3301
915.167	2864.17	345.645	33.0542
915.083	2864.08	341.834	32.8153
915	2864	338.258	32.6164
914.917	2863.92	334.926	32.4602
914.833	2863.83	331.843	32.3489
914.75	2863.75	329.017	32.2845
914.667	2863.67	326.454	32.2685
914.583	2863.58	324.156	32.3015
914.5	2863.5	322.13	32.3835
914.417	2863.42	320.378	32.5138
914.333	2863.33	318.902	32.6906
914.25	2863.25	317.705	32.9116
914.167	2863.17	316.789	33.1736
914.083	2863.08	316.154	33.4725
914	2863	315.802	33.804
913.917	2862.92	315.732	34.1632
913.833	2862.83	315.945	34.545
913.75	2862.75	316.441	34.9441
913.667	2862.67	317.22	35.3554
913.583	2862.58	318.28	35.7738
913.5	2862.5	319.62	36.1947
913.417	2862.42	321.24	36.6141
913.333	2862.33	323.139	37.0285
913.25	2862.25	325.315	37.4353
913.167	2862.17	327.766	37.8325
913.083	2862.08	330.491	38.2194
913	2862	333.488	38.5962
912.917	2861.92	336.756	38.9642
912.833	2861.83	340.293	39.3256
912.75	2861.75	344.098	39.684
912.667	2861.67	348.167	40.0436
912.583	2861.58	352.5	40.4096
912.5	2861.5	357.095	40.7879
912.417	2861.42	361.948	41.1847
912.333	2861.33	367.057	41.6063
912.25	2861.25	372.418	42.0589
912.167	2861.17	378.027	42.5484
912.083	2861.08	383.878	43.0799
912	2861	389.965	43.6572
911.917	2860.92	396.278	44.2831
911.833	2860.83	402.809	44.9589
911.75	2860.75	409.546	45.684
911.667	2860.67	416.475	46.4564
911.583	2860.58	423.582	47.2721
911.5	2860.5	430.85	48.1259
911.417	2860.42	438.259	49.0108
911.333	2860.33	445.79	49.9189
911.25	2860.25	453.421	50.8411
911.167	2860.17	461.13	51.768
911.083	2860.08	468.891	52.6894
911	2860	476.682	53.5954
910.917	2859.92	484.479	54.4764
910.833	2859.83	492.256	55.323
910.75	2859.75	499.993	56.1268
910.667	2859.67	507.666	56.8804
910.583	2859.58	515.255	57.5772
910.5	2859.5	522.741	58.2115
910.417	2859.42	530.107	58.7791
910.333	2859.33	537.336	59.2764
910.25	2859.25	544.413	59.7011
910.167	2859.17	551.324	60.0516
910.083	2859.08	558.057	60.3277
910	2859	564.599	60.5297
909.917	2858.92	570.94	60.659
909.833	2858.83	577.07	60.7179
909.75	2858.75	582.978	60.7091
909.667	2858.67	588.654	60.6363
909.583	2858.58	594.088	60.5035
909.5	2858.5	599.272	60.3152
909.417	2858.42	604.194	60.0762
909.333	2858.33	608.846	59.7915
909.25	2858.25	613.216	59.4665
909.167	2858.17	617.294	59.1063
909.083	2858.08	621.071	58.7165
909	2858	624.535	58.3023
908.917	2857.92	627.676	57.8691
908.833	2857.83	630.484	57.4222
908.75	2857.75	632.948	56.9668
908.667	2857.67	635.059	56.5077
908.583	2857.58	636.807	56.0493
908.5	2857.5	638.185	55.5956
908.417	2857.42	639.184	55.1499
908.333	2857.33	639.798	54.7147
908.25	2857.25	640.018	54.2918
908.167	2857.17	639.842	53.8819
908.083	2857.08	639.262	53.4853
908	2857	638.277	53.1011
907.917	2856.92	636.882	52.7282
907.833	2856.83	635.078	52.3647
907.75	2856.75	632.863	52.0084
907.667	2856.67	630.239	51.6571
907.583	2856.58	627.208	51.3084
907.5	2856.5	623.773	50.9598
907.417	2856.42	619.94	50.609
907.333	2856.33	615.715	50.254
907.25	2856.25	611.106	49.8928
907.167	2856.17	606.122	49.5239
907.083	2856.08	600.775	49.1461
907	2856	595.077	48.7586
906.917	2855.92	589.042	48.3611
906.833	2855.83	582.685	47.9538
906.75	2855.75	576.024	47.5372
906.667	2855.67	569.075	47.1126
906.583	2855.58	561.86	46.6816
906.5	2855.5	554.398	46.2459
906.417	2855.42	546.712	45.8077
906.333	2855.33	538.823	45.3694
906.25	2855.25	530.756	44.9332
906.167	2855.17	522.535	44.5013
906.083	2855.08	514.185	44.0755
906	2855	505.731	43.6575
905.917	2854.92	497.198	43.2483
905.833	2854.83	488.612	42.8485
905.75	2854.75	479.995	42.4578
905.667	2854.67	471.373	42.0757
905.583	2854.58	462.767	41.7009
905.5	2854.5	454.2	41.3314
905.417	2854.42	445.693	40.965
905.333	2854.33	437.265	40.5991
905.25	2854.25	428.935	40.2309
905.167	2854.17	420.722	39.8575
905.083	2854.08	412.643	39.4761
905	2854	404.713	39.0839
904.917	2853.92	396.949	38.6787
904.833	2853.83	389.366	38.2587
904.75	2853.75	381.979	37.8223
904.667	2853.67	374.8	37.3689
904.583	2853.58	367.845	36.8983
904.5	2853.5	361.125	36.411
904.417	2853.42	354.653	35.9083
904.333	2853.33	348.442	35.392
904.25	2853.25	342.502	34.8645
904.167	2853.17	336.844	34.3287
904.083	2853.08	331.479	33.788
904	2853	326.415	33.2462
903.917	2852.92	321.661	32.7073
903.833	2852.83	317.222	32.1755
903.75	2852.75	313.105	31.6551
903.667	2852.67	309.313	31.1504
903.583	2852.58	305.847	30.6655
903.5	2852.5	302.707	30.2043
903.417	2852.42	299.891	29.7705
903.333	2852.33	297.396	29.3674
903.25	2852.25	295.216	28.9976
903.167	2852.17	293.343	28.6634
903.083	2852.08	291.768	28.3662
903	2852	290.479	28.1071
902.917	2851.92	289.464	27.8863
902.833	2851.83	288.709	27.7035
902.75	2851.75	288.197	27.5576
902.667	2851.67	287.912	27.447
902.583	2851.58	287.834	27.3697
902.5	2851.5	287.945	27.3228
902.417	2851.42	288.224	27.3035
902.333	2851.33	288.651	27.3082
902.25	2851.25	289.204	27.3333
902.167	2851.17	289.862	27.375
902.083	2851.08	290.605	27.4297
902	2851	291.412	27.4936
901.917	2850.92	292.263	27.5634
901.833	2850.83	293.141	27.6359
901.75	2850.75	294.029	27.7085
901.667	2850.67	294.911	27.7788
901.583	2850.58	295.775	27.845
901.5	2850.5	296.61	27.9057
901.417	2850.42	297.407	27.9601
901.333	2850.33	298.158	28.0076
901.25	2850.25	298.86	28.0479
901.167	2850.17	299.509	28.0813
901.083	2850.08	300.104	28.1082
901	2850	300.646	28.1293
900.917	2849.92	301.137	28.1455
900.833	2849.83	301.582	28.1578
900.75	2849.75	301.985	28.1674
900.667	2849.67	302.353	28.1756
900.583	2849.58	302.693	28.1839
900.5	2849.5	303.013	28.1938
900.417	2849.42	303.32	28.2068
900.333	2849.33	303.623	28.2244
900.25	2849.25	303.93	28.2482
900.167	2849.17	304.251	28.2798
900.083	2849.08	304.592	28.3204
900	2849	304.961	28.3714
899.917	2848.92	305.364	28.4337
899.833	2848.83	305.808	28.5082
899.75	2848.75	306.295	28.5955
899.667	2848.67	306.83	28.6956
899.583	2848.58	307.413	28.8085
899.5	2848.5	308.045	28.9336
899.417	2848.42	308.725	29.07
899.333	2848.33	309.448	29.2163
899.25	2848.25	310.211	29.3709
899.167	2848.17	311.008	29.5316
899.083	2848.08	311.831	29.6959
899	2848	312.672	29.8612
898.917	2847.92	313.522	30.0245
898.833	2847.83	314.371	30.1827
898.75	2847.75	315.206	30.3327
898.667	2847.67	316.018	30.4715
898.583	2847.58	316.795	30.5959
898.5	2847.5	317.524	30.703
898.417	2847.42	318.194	30.7901
898.333	2847.33	318.793	30.8546
898.25	2847.25	319.311	30.8945
898.167	2847.17	319.736	30.9078
898.083	2847.08	320.06	30.8932
898	2847	320.272	30.8494
897.917	2846.92	320.366	30.7761
897.833	2846.83	320.335	30.6732
897.75	2846.75	320.175	30.5411
897.667	2846.67	319.881	30.3808
897.583	2846.58	319.453	30.1936
897.5	2846.5	318.891	29.9811
897.417	2846.42	318.196	29.7455
897.333	2846.33	317.373	29.4888
897.25	2846.25	316.428	29.2135
897.167	2846.17	315.367	28.922
897.083	2846.08	314.2	28.6168
897	2846	312.937	28.3006
896.917	2845.92	311.59	27.9758
896.833	2845.83	310.172	27.6451
896.75	2845.75	308.698	27.3109
896.667	2845.67	307.183	26.9758
896.583	2845.58	305.642	26.6422
896.5	2845.5	304.092	26.3126
896.417	2845.42	302.551	25.9894
896.333	2845.33	301.037	25.675
896.25	2845.25	299.568	25.3718
896.167	2845.17	298.161	25.0822
896.083	2845.08	296.836	24.8085
896	2845	295.611	24.5534
895.917	2844.92	294.503	24.3194
895.833	2844.83	293.531	24.1092
895.75	2844.75	292.712	23.9256
895.667	2844.67	292.063	23.7715
895.583	2844.58	291.6	23.65
895.5	2844.5	291.338	23.5639
895.417	2844.42	291.292	23.5162
895.333	2844.33	291.474	23.5095
895.25	2844.25	291.898	23.5464
895.167	2844.17	292.574	23.6287
895.083	2844.08	293.513	23.758
895	2844	294.723	23.9353
894.917	2843.92	296.212	24.1607
894.833	2843.83	297.985	24.434
894.75	2843.75	300.046	24.7541
894.667	2843.67	302.399	25.1193
894.583	2843.58	305.045	25.5273
894.5	2843.5	307.984	25.9753
894.417	2843.42	311.212	26.4597
894.333	2843.33	314.728	26.9769
894.25	2843.25	318.524	27.5229
894.167	2843.17	322.595	28.0931
894.083	2843.08	326.93	28.6833
894	2843	331.52	29.2888
893.917	2842.92	336.352	29.9051
893.833	2842.83	341.413	30.5278
893.75	2842.75	346.687	31.1527
893.667	2842.67	352.157	31.7756
893.583	2842.58	357.805	32.3925
893.5	2842.5	363.612	32.9996
893.417	2842.42	369.557	33.5934
893.333	2842.33	375.618	34.1703
893.25	2842.25	381.773	34.7272
893.167	2842.17	387.999	35.2609
893.083	2842.08	394.272	35.7687
893	2842	400.567	36.2478
892.917	2841.92	406.863	36.6962
892.833	2841.83	413.134	37.1116
892.75	2841.75	419.357	37.4925
892.667	2841.67	425.512	37.8374
892.583	2841.58	431.577	38.1454
892.5	2841.5	437.531	38.4155
892.417	2841.42	443.356	38.6474
892.333	2841.33	449.036	38.8407
892.25	2841.25	454.553	38.9955
892.167	2841.17	459.893	39.1122
892.083	2841.08	465.043	39.1916
892	2841	469.993	39.2346
891.917	2840.92	474.732	39.2431
891.833	2840.83	479.252	39.2189
891.75	2840.75	483.547	39.1646
891.667	2840.67	487.613	39.0833
891.583	2840.58	491.447	38.9783
891.5	2840.5	495.047	38.8533
891.417	2840.42	498.413	38.7122
891.333	2840.33	501.547	38.5593
891.25	2840.25	504.453	38.3984
891.167	2840.17	507.132	38.2338
891.083	2840.08	509.591	38.0693
891	2840	511.834	37.9086
890.917	2839.92	513.868	37.7552
890.833	2839.83	515.698	37.6119
890.75	2839.75	517.33	37.4813
890.667	2839.67	518.771	37.3654
890.583	2839.58	520.026	37.2655
890.5	2839.5	521.102	37.1824
890.417	2839.42	522.004	37.116
890.333	2839.33	522.736	37.0656
890.25	2839.25	523.304	37.0297
890.167	2839.17	523.711	37.0063
890.083	2839.08	523.961	36.9926
890	2839	524.056	36.9853
889.917	2838.92	524	36.9807
889.833	2838.83	523.795	36.9748
889.75	2838.75	523.443	36.9633
889.667	2838.67	522.945	36.9419
889.583	2838.58	522.303	36.9065
889.5	2838.5	521.518	36.8531
889.417	2838.42	520.593	36.778
889.333	2838.33	519.528	36.6779
889.25	2838.25	518.326	36.5502
889.167	2838.17	516.99	36.3929
889.083	2838.08	515.521	36.2047
889	2838	513.923	35.9853
888.917	2837.92	512.202	35.7353
888.833	2837.83	510.362	35.4563
888.75	2837.75	508.409	35.1511
888.667	2837.67	506.351	34.8236
888.583	2837.58	504.197	34.4787
888.5	2837.5	501.956	34.1222
888.417	2837.42	499.639	33.761
888.333	2837.33	497.258	33.4025
888.25	2837.25	494.827	33.0548
888.167	2837.17	492.358	32.7261
888.083	2837.08	489.868	32.4247
888	2837	487.371	32.1588
887.917	2836.92	484.884	31.9358
887.833	2836.83	482.421	31.7624
887.75	2836.75	480	31.6441
887.667	2836.67	477.636	31.5852
887.583	2836.58	475.344	31.5883
887.5	2836.5	473.14	31.6546
887.417	2836.42	471.038	31.7838
887.333	2836.33	469.051	31.9739
887.25	2836.25	467.194	32.2217
887.167	2836.17	465.477	32.5227
887.083	2836.08	463.913	32.8717
887	2836	462.511	33.2627
886.917	2835.92	461.282	33.6892
886.833	2835.83	460.233	34.1446
886.75	2835.75	459.371	34.6227
886.667	2835.67	458.703	35.1171
886.583	2835.58	458.234	35.6221
886.5	2835.5	457.967	36.1322
886.417	2835.42	457.906	36.6425
886.333	2835.33	458.051	37.1486
886.25	2835.25	458.405	37.6465
886.167	2835.17	458.964	38.1328
886.083	2835.08	459.73	38.6043
886	2835	460.698	39.0586
885.917	2834.92	461.865	39.4936
885.833	2834.83	463.226	39.9074
885.75	2834.75	464.777	40.2989
885.667	2834.67	466.511	40.6672
885.583	2834.58	468.421	41.0116
885.5	2834.5	470.5	41.332
885.417	2834.42	472.739	41.6285
885.333	2834.33	475.129	41.9014
885.25	2834.25	477.662	42.1515
885.167	2834.17	480.328	42.3796
885.083	2834.08	483.117	42.5872
885	2834	486.021	42.776
884.917	2833.92	489.028	42.9479
884.833	2833.83	492.131	43.1054
884.75	2833.75	495.32	43.2513
884.667	2833.67	498.588	43.3887
884.583	2833.58	501.925	43.5208
884.5	2833.5	505.326	43.6513
884.417	2833.42	508.782	43.7835
884.333	2833.33	512.287	43.9206
884.25	2833.25	515.836	44.0659
884.167	2833.17	519.423	44.2217
884.083	2833.08	523.042	44.3902
884	2833	526.688	44.5729
883.917	2832.92	530.354	44.7706
883.833	2832.83	534.036	44.9835
883.75	2832.75	537.728	45.2112
883.667	2832.67	541.423	45.4524
883.583	2832.58	545.114	45.7056
883.5	2832.5	548.794	45.9686
883.417	2832.42	552.456	46.2388
883.333	2832.33	556.09	46.5134
883.25	2832.25	559.688	46.7893
883.167	2832.17	563.24	47.0637
883.083	2832.08	566.737	47.3337
883	2832	570.167	47.5968
882.917	2831.92	573.519	47.8508
882.833	2831.83	576.784	48.0941
882.75	2831.75	579.949	48.3255
882.667	2831.67	583.003	48.5447
882.583	2831.58	585.935	48.7516
882.5	2831.5	588.735	48.9467
882.417	2831.42	591.391	49.1309
882.333	2831.33	593.894	49.3055
882.25	2831.25	596.233	49.4718
882.167	2831.17	598.399	49.6313
882.083	2831.08	600.384	49.7856
882	2831	602.18	49.936
881.917	2830.92	603.779	50.0837
881.833	2830.83	605.175	50.2299
881.75	2830.75	606.365	50.3751
881.667	2830.67	607.342	50.5198
881.583	2830.58	608.106	50.6637
881.5	2830.5	608.654	50.8064
881.417	2830.42	608.987	50.9467
881.333	2830.33	609.104	51.083
881.25	2830.25	609.009	51.2132
881.167	2830.17	608.705	51.3349
881.083	2830.08	608.196	51.4452
881	2830	607.487	51.5411
880.917	2829.92	606.586	51.6193
880.833	2829.83	605.499	51.6768
880.75	2829.75	604.236	51.7105
880.667	2829.67	602.803	51.7177
880.583	2829.58	601.212	51.6959
880.5	2829.5	599.473	51.6431
880.417	2829.42	597.595	51.5574
880.333	2829.33	595.59	51.4377
880.25	2829.25	593.468	51.2831
880.167	2829.17	591.242	51.0933
880.083	2829.08	588.922	50.8686
880	2829	586.521	50.6099
879.917	2828.92	584.048	50.3184
879.833	2828.83	581.515	49.9964
879.75	2828.75	578.932	49.6462
879.667	2828.67	576.309	49.2709
879.583	2828.58	573.655	48.8741
879.5	2828.5	570.979	48.4596
879.417	2828.42	568.29	48.0318
879.333	2828.33	565.595	47.5952
879.25	2828.25	562.901	47.1543
879.167	2828.17	560.214	46.7139
879.083	2828.08	557.543	46.2788
879	2828	554.891	45.8535
878.917	2827.92	552.267	45.4424
878.833	2827.83	549.674	45.0497
878.75	2827.75	547.12	44.6792
878.667	2827.67	544.61	44.3343
878.583	2827.58	542.149	44.0179
878.5	2827.5	539.744	43.7324
878.417	2827.42	537.401	43.4798
878.333	2827.33	535.125	43.2611
878.25	2827.25	532.923	43.077
878.167	2827.17	530.8	42.9273
878.083	2827.08	528.762	42.8111
878	2827	526.814	42.727
877.917	2826.92	524.959	42.6726
877.833	2826.83	523.203	42.6453
877.75	2826.75	521.548	42.6417
877.667	2826.67	519.997	42.6578
877.583	2826.58	518.549	42.6896
877.5	2826.5	517.206	42.7323
877.417	2826.42	515.965	42.7812
877.333	2826.33	514.826	42.8313
877.25	2826.25	513.784	42.8779
877.167	2826.17	512.835	42.9162
877.083	2826.08	511.975	42.9419
877	2826	511.197	42.951
876.917	2825.92	510.495	42.9404
876.833	2825.83	509.862	42.9073
876.75	2825.75	509.289	42.85
876.667	2825.67	508.77	42.7672
876.583	2825.58	508.296	42.6585
876.5	2825.5	507.859	42.5241
876.417	2825.42	507.451	42.3649
876.333	2825.33	507.063	42.1823
876.25	2825.25	506.688	41.9781
876.167	2825.17	506.318	41.7546
876.083	2825.08	505.947	41.5145
876	2825	505.569	41.2605
875.917	2824.92	505.177	40.9959
875.833	2824.83	504.767	40.7239
875.75	2824.75	504.334	40.448
875.667	2824.67	503.877	40.1717
875.583	2824.58	503.392	39.8985
875.5	2824.5	502.88	39.6319
875.417	2824.42	502.34	39.3751
875.333	2824.33	501.774	39.1314
875.25	2824.25	501.184	38.9036
875.167	2824.17	500.574	38.6944
875.083	2824.08	499.95	38.5062
875	2824	499.317	38.3414
874.917	2823.92	498.682	38.2019
874.833	2823.83	498.055	38.0896
874.75	2823.75	497.444	38.0065
874.667	2823.67	496.86	37.9541
874.583	2823.58	496.314	37.9342
874.5	2823.5	495.819	37.9486
874.417	2823.42	495.387	37.999
874.333	2823.33	495.031	38.087
874.25	2823.25	494.764	38.2143
874.167	2823.17	494.601	38.3822
874.083	2823.08	494.555	38.5919
874	2823	494.639	38.8441
873.917	2822.92	494.865	39.1393
873.833	2822.83	495.245	39.477
873.75	2822.75	495.79	39.8565
873.667	2822.67	496.508	40.2763
873.583	2822.58	497.409	40.7339
873.5	2822.5	498.499	41.2265
873.417	2822.42	499.783	41.7505
873.333	2822.33	501.264	42.3015
873.25	2822.25	502.945	42.8748
873.167	2822.17	504.826	43.4653
873.083	2822.08	506.908	44.0675
873	2822	509.188	44.6758
872.917	2821.92	511.663	45.2846
872.833	2821.83	514.332	45.8884
872.75	2821.75	517.189	46.482
872.667	2821.67	520.23	47.0606
872.583	2821.58	523.451	47.6197
872.5	2821.5	526.846	48.1552
872.417	2821.42	530.409	48.6635
872.333	2821.33	534.136	49.1415
872.25	2821.25	538.02	49.5863
872.167	2821.17	542.056	49.9959
872.083	2821.08	546.236	50.3684
872	2821	550.555	50.7025
871.917	2820.92	555.006	50.9975
871.833	2820.83	559.581	51.2532
871.75	2820.75	564.273	51.4701
871.667	2820.67	569.074	51.6491
871.583	2820.58	573.977	51.7919
871.5	2820.5	578.972	51.9008
871.417	2820.42	584.049	51.9786
871.333	2820.33	589.2	52.0288
871.25	2820.25	594.412	52.0553
871.167	2820.17	599.675	52.0624
871.083	2820.08	604.976	52.0549
871	2820	610.301	52.0377
870.917	2819.92	615.636	52.0157
870.833	2819.83	620.966	51.994
870.75	2819.75	626.274	51.9774
870.667	2819.67	631.543	51.9703
870.583	2819.58	636.754	51.9769
870.5	2819.5	641.889	52.0005
870.417	2819.42	646.926	52.0438
870.333	2819.33	651.847	52.1085
870.25	2819.25	656.629	52.1952
870.167	2819.17	661.253	52.3039
870.083	2819.08	665.696	52.4332
870	2819	669.939	52.5812
869.917	2818.92	673.962	52.745
869.833	2818.83	677.745	52.9214
869.75	2818.75	681.273	53.1067
869.667	2818.67	684.529	53.297
869.583	2818.58	687.499	53.4883
869.5	2818.5	690.173	53.6768
869.417	2818.42	692.541	53.8588
869.333	2818.33	694.595	54.0307
869.25	2818.25	696.332	54.1895
869.167	2818.17	697.748	54.3324
869.083	2818.08	698.844	54.4568
869	2818	699.623	54.5608
868.917	2817.92	700.088	54.6428
868.833	2817.83	700.248	54.7012
868.75	2817.75	700.111	54.735
868.667	2817.67	699.689	54.7432
868.583	2817.58	698.996	54.7252
868.5	2817.5	698.046	54.6802
868.417	2817.42	696.858	54.6078
868.333	2817.33	695.449	54.5076
868.25	2817.25	693.841	54.3794
868.167	2817.17	692.055	54.2234
868.083	2817.08	690.115	54.04
868	2817	688.044	53.83
867.917	2816.92	685.867	53.5945
867.833	2816.83	683.609	53.3355
867.75	2816.75	681.297	53.055
867.667	2816.67	678.955	52.7561
867.583	2816.58	676.611	52.4419
867.5	2816.5	674.29	52.1164
867.417	2816.42	672.016	51.784
867.333	2816.33	669.815	51.4495
867.25	2816.25	667.711	51.1178
867.167	2816.17	665.727	50.7945
867.083	2816.08	663.885	50.4852
867	2816	662.205	50.1958
866.917	2815.92	660.709	49.9322
866.833	2815.83	659.413	49.7004
866.75	2815.75	658.334	49.5063
866.667	2815.67	657.486	49.3556
866.583	2815.58	656.882	49.2533
866.5	2815.5	656.532	49.2042
866.417	2815.42	656.445	49.212
866.333	2815.33	656.627	49.2794
866.25	2815.25	657.082	49.408
866.167	2815.17	657.811	49.5981
866.083	2815.08	658.816	49.8485
866	2815	660.092	50.1568
865.917	2814.92	661.637	50.519
865.833	2814.83	663.442	50.9301
865.75	2814.75	665.501	51.3839
865.667	2814.67	667.801	51.8733
865.583	2814.58	670.332	52.3903
865.5	2814.5	673.078	52.9265
865.417	2814.42	676.025	53.4732
865.333	2814.33	679.155	54.0212
865.25	2814.25	682.449	54.5616
865.167	2814.17	685.889	55.0858
865.083	2814.08	689.454	55.5855
865	2814	693.123	56.0533
864.917	2813.92	696.875	56.4826
864.833	2813.83	700.688	56.868
864.75	2813.75	704.541	57.2055
864.667	2813.67	708.413	57.4921
864.583	2813.58	712.282	57.7265
864.5	2813.5	716.129	57.9088
864.417	2813.42	719.934	58.0404
864.333	2813.33	723.679	58.1238
864.25	2813.25	727.344	58.1628
864.167	2813.17	730.912	58.1622
864.083	2813.08	734.368	58.1275
864	2813	737.693	58.065
863.917	2812.92	740.874	57.9812
863.833	2812.83	743.896	57.8831
863.75	2812.75	746.744	57.7775
863.667	2812.67	749.405	57.671
863.583	2812.58	751.866	57.5696
863.5	2812.5	754.115	57.4787
863.417	2812.42	756.142	57.4026
863.333	2812.33	757.935	57.3447
863.25	2812.25	759.484	57.307
863.167	2812.17	760.781	57.2904
863.083	2812.08	761.819	57.2947
863	2812	762.589	57.3186
862.917	2811.92	763.088	57.36
862.833	2811.83	763.31	57.4159
862.75	2811.75	763.253	57.4832
862.667	2811.67	762.916	57.5585
862.583	2811.58	762.3	57.6382
862.5	2811.5	761.405	57.719
862.417	2811.42	760.236	57.7978
862.333	2811.33	758.797	57.872
862.25	2811.25	757.093	57.9389
862.167	2811.17	755.131	57.9965
862.083	2811.08	752.918	58.0427
862	2811	750.463	58.076
861.917	2810.92	747.772	58.0945
861.833	2810.83	744.855	58.0966
861.75	2810.75	741.718	58.0804
861.667	2810.67	738.369	58.0442
861.583	2810.58	734.813	57.9856
861.5	2810.5	731.057	57.9026
861.417	2810.42	727.105	57.7925
861.333	2810.33	722.962	57.6529
861.25	2810.25	718.63	57.481
861.167	2810.17	714.112	57.2742
861.083	2810.08	709.411	57.0299
861	2810	704.528	56.7456
860.917	2809.92	699.464	56.4193
860.833	2809.83	694.221	56.0494
860.75	2809.75	688.8	55.6347
860.667	2809.67	683.203	55.1748
860.583	2809.58	677.432	54.6698
860.5	2809.5	671.49	54.1205
860.417	2809.42	665.379	53.5283
860.333	2809.33	659.105	52.8954
860.25	2809.25	652.672	52.2244
860.167	2809.17	646.087	51.5187
860.083	2809.08	639.357	50.7822
860	2809	632.491	50.0191
859.917	2808.92	625.498	49.2344
859.833	2808.83	618.391	48.4333
859.75	2808.75	611.18	47.6214
859.667	2808.67	603.881	46.8046
859.583	2808.58	596.507	45.9887
859.5	2808.5	589.076	45.18
859.417	2808.42	581.603	44.3844
859.333	2808.33	574.107	43.6077
859.25	2808.25	566.607	42.8554
859.167	2808.17	559.123	42.1327
859.083	2808.08	551.674	41.4443
859	2808	544.282	40.7943
858.917	2807.92	536.966	40.1865
858.833	2807.83	529.746	39.6239
858.75	2807.75	522.643	39.1088
858.667	2807.67	515.675	38.6427
858.583	2807.58	508.86	38.2266
858.5	2807.5	502.215	37.8603
858.417	2807.42	495.756	37.5434
858.333	2807.33	489.496	37.2744
858.25	2807.25	483.451	37.0515
858.167	2807.17	477.632	36.8719
858.083	2807.08	472.051	36.7329
858	2807	466.719	36.6308
857.917	2806.92	461.644	36.5621
857.833	2806.83	456.837	36.5228
857.75	2806.75	452.303	36.5087
857.667	2806.67	448.051	36.5157
857.583	2806.58	444.087	36.5395
857.5	2806.5	440.417	36.5761
857.417	2806.42	437.047	36.6213
857.333	2806.33	433.98	36.6713
857.25	2806.25	431.222	36.7224
857.167	2806.17	428.776	36.7712
857.083	2806.08	426.647	36.8147
857	2806	424.837	36.8503
856.917	2805.92	423.349	36.8762
856.833	2805.83	422.187	36.891
856.75	2805.75	421.352	36.8939
856.667	2805.67	420.846	36.885
856.583	2805.58	420.671	36.865
856.5	2805.5	420.827	36.8351
856.417	2805.42	421.317	36.7975
856.333	2805.33	422.139	36.7547
856.25	2805.25	423.294	36.7098
856.167	2805.17	424.782	36.6665
856.083	2805.08	426.6	36.6288
856	2805	428.749	36.6009
855.917	2804.92	431.226	36.5873
855.833	2804.83	434.03	36.5923
855.75	2804.75	437.156	36.6204
855.667	2804.67	440.603	36.6755
855.583	2804.58	444.367	36.7614
855.5	2804.5	448.443	36.8813
855.417	2804.42	452.826	37.0378
855.333	2804.33	457.51	37.2327
855.25	2804.25	462.491	37.4674
855.167	2804.17	467.759	37.7422
855.083	2804.08	473.308	38.0571
855	2804	479.128	38.4112
854.917	2803.92	485.21	38.8034
854.833	2803.83	491.544	39.2318
854.75	2803.75	498.116	39.6941
854.667	2803.67	504.916	40.188
854.583	2803.58	511.928	40.7107
854.5	2803.5	519.139	41.2591
854.417	2803.42	526.533	41.8302
854.333	2803.33	534.092	42.4209
854.25	2803.25	541.798	43.0279
854.167	2803.17	549.632	43.6484
854.083	2803.08	557.573	44.2794
854	2803	565.6	44.9185
853.917	2802.92	573.69	45.5635
853.833	2802.83	581.819	46.2128
853.75	2802.75	589.963	46.8652
853.667	2802.67	598.097	47.5198
853.583	2802.58	606.194	48.1764
853.5	2802.5	614.228	48.8354
853.417	2802.42	622.171	49.4972
853.333	2802.33	629.997	50.1628
853.25	2802.25	637.677	50.8333
853.167	2802.17	645.183	51.51
853.083	2802.08	652.488	52.1942
853	2802	659.563	52.8871
852.917	2801.92	666.381	53.5899
852.833	2801.83	672.915	54.3034
852.75	2801.75	679.141	55.028
852.667	2801.67	685.033	55.7638
852.583	2801.58	690.568	56.5101
852.5	2801.5	695.725	57.2657
852.417	2801.42	700.483	58.0286
852.333	2801.33	704.823	58.7957
852.25	2801.25	708.73	59.5634
852.167	2801.17	712.186	60.3271
852.083	2801.08	715.18	61.0816
852	2801	717.699	61.8209
851.917	2800.92	719.733	62.5388
851.833	2800.83	721.276	63.2287
851.75	2800.75	722.322	63.8839
851.667	2800.67	722.868	64.4977
851.583	2800.58	722.911	65.0636
851.5	2800.5	722.454	65.5753
851.417	2800.42	721.5	66.0271
851.333	2800.33	720.055	66.4135
851.25	2800.25	718.127	66.7299
851.167	2800.17	715.728	66.9721
851.083	2800.08	712.87	67.1369
851	2800	709.571	67.222
850.917	2799.92	705.849	67.2262
850.833	2799.83	701.726	67.1493
850.75	2799.75	697.227	66.9925
850.667	2799.67	692.378	66.7581
850.583	2799.58	687.211	66.4495
850.5	2799.5	681.757	66.0712
850.417	2799.42	676.051	65.6286
850.333	2799.33	670.129	65.1278
850.25	2799.25	664.029	64.5756
850.167	2799.17	657.79	63.979
850.083	2799.08	651.451	63.3455
850	2799	645.053	62.6827
849.917	2798.92	638.633	61.9982
849.833	2798.83	632.23	61.2995
849.75	2798.75	625.879	60.5938
849.667	2798.67	619.614	59.8881
849.583	2798.58	613.466	59.189
849.5	2798.5	607.463	58.5026
849.417	2798.42	601.629	57.8346
849.333	2798.33	595.987	57.1902
849.25	2798.25	590.554	56.5743
849.167	2798.17	585.347	55.9913
849.083	2798.08	580.377	55.4453
849	2798	575.655	54.9399
848.917	2797.92	571.187	54.4787
848.833	2797.83	566.978	54.0652
848.75	2797.75	563.029	53.7025
848.667	2797.67	559.343	53.3937
848.583	2797.58	555.917	53.1413
848.5	2797.5	552.749	52.9477
848.417	2797.42	549.835	52.8144
848.333	2797.33	547.17	52.7424
848.25	2797.25	544.748	52.7316
848.167	2797.17	542.561	52.7811
848.083	2797.08	540.602	52.8889
848	2797	538.861	53.0521
847.917	2796.92	537.33	53.2667
847.833	2796.83	535.998	53.528
847.75	2796.75	534.855	53.8304
847.667	2796.67	533.888	54.1678
847.583	2796.58	533.087	54.5333
847.5	2796.5	532.439	54.9196
847.417	2796.42	531.932	55.3191
847.333	2796.33	531.553	55.7239
847.25	2796.25	531.29	56.1258
847.167	2796.17	531.132	56.5168
847.083	2796.08	531.066	56.8885
847	2796	531.081	57.2331
846.917	2795.92	531.168	57.5426
846.833	2795.83	531.318	57.8095
846.75	2795.75	531.524	58.0268
846.667	2795.67	531.778	58.188
846.583	2795.58	532.078	58.2872
846.5	2795.5	532.419	58.3195
846.417	2795.42	532.8	58.2807
846.333	2795.33	533.223	58.1676
846.25	2795.25	533.688	57.9778
846.167	2795.17	534.199	57.7105
846.083	2795.08	534.761	57.3655
846	2795	535.38	56.9443
845.917	2794.92	536.065	56.4494
845.833	2794.83	536.822	55.8849
845.75	2794.75	537.661	55.2563
845.667	2794.67	538.593	54.5703
845.583	2794.58	539.627	53.8356
845.5	2794.5	540.774	53.0618
845.417	2794.42	542.045	52.2602
845.333	2794.33	543.449	51.4433
845.25	2794.25	544.997	50.6247
845.167	2794.17	546.696	49.8191
845.083	2794.08	548.554	49.0415
845	2794	550.578	48.3075
844.917	2793.92	552.772	47.6325
844.833	2793.83	555.137	47.0313
844.75	2793.75	557.674	46.5176
844.667	2793.67	560.38	46.1035
844.583	2793.58	563.25	45.799
844.5	2793.5	566.276	45.6117
844.417	2793.42	569.446	45.5462
844.333	2793.33	572.748	45.6042
844.25	2793.25	576.164	45.7844
844.167	2793.17	579.676	46.0826
844.083	2793.08	583.263	46.4919
844	2793	586.9	47.0034
843.917	2792.92	590.563	47.6064
843.833	2792.83	594.223	48.2892
843.75	2792.75	597.854	49.0394
843.667	2792.67	601.424	49.8444
843.583	2792.58	604.903	50.6919
843.5	2792.5	608.262	51.5698
843.417	2792.42	611.47	52.4667
843.333	2792.33	614.495	53.372
843.25	2792.25	617.308	54.2758
843.167	2792.17	619.878	55.169
843.083	2792.08	622.179	56.0434
843	2792	624.183	56.8917
842.917	2791.92	625.864	57.7073
842.833	2791.83	627.2	58.4845
842.75	2791.75	628.171	59.218
842.667	2791.67	628.758	59.9036
842.583	2791.58	628.947	60.5373
842.5	2791.5	628.726	61.1157
842.417	2791.42	628.086	61.6356
842.333	2791.33	627.022	62.0943
842.25	2791.25	625.532	62.4894
842.167	2791.17	623.618	62.8188
842.083	2791.08	621.283	63.0808
842	2791	618.537	63.2742
841.917	2790.92	615.389	63.3981
841.833	2790.83	611.855	63.4525
841.75	2790.75	607.951	63.4379
841.667	2790.67	603.697	63.3553
841.583	2790.58	599.115	63.2068
841.5	2790.5	594.232	62.995
841.417	2790.42	589.073	62.7232
841.333	2790.33	583.668	62.3955
841.25	2790.25	578.05	62.0165
841.167	2790.17	572.249	61.5913
841.083	2790.08	566.301	61.1254
841	2790	560.24	60.6247
840.917	2789.92	554.102	60.0952
840.833	2789.83	547.923	59.5432
840.75	2789.75	541.739	58.975
840.667	2789.67	535.584	58.3974
840.583	2789.58	529.495	57.8168
840.5	2789.5	523.503	57.2398
840.417	2789.42	517.643	56.6732
840.333	2789.33	511.944	56.123
840.25	2789.25	506.438	55.5957
840.167	2789.17	501.153	55.0969
840.083	2789.08	496.114	54.6321
840	2789	491.346	54.2064
839.917	2788.92	486.872	53.8242
839.833	2788.83	482.711	53.4895
839.75	2788.75	478.882	53.2052
839.667	2788.67	475.399	52.9737
839.583	2788.58	472.275	52.7964
839.5	2788.5	469.521	52.6738
839.417	2788.42	467.144	52.6055
839.333	2788.33	465.15	52.5899
839.25	2788.25	463.542	52.625
839.167	2788.17	462.321	52.7077
839.083	2788.08	461.485	52.8345
839	2788	461.03	53.0012
838.917	2787.92	460.951	53.2034
838.833	2787.83	461.241	53.4364
838.75	2787.75	461.89	53.6956
838.667	2787.67	462.888	53.9763
838.583	2787.58	464.221	54.2739
838.5	2787.5	465.876	54.5839
838.417	2787.42	467.837	54.9019
838.333	2787.33	470.087	55.2239
838.25	2787.25	472.607	55.5455
838.167	2787.17	475.377	55.8629
838.083	2787.08	478.376	56.172
838	2787	481.581	56.4688
837.917	2786.92	484.966	56.7495
837.833	2786.83	488.505	57.0098
837.75	2786.75	492.171	57.2457
837.667	2786.67	495.935	57.4529
837.583	2786.58	499.767	57.6269
837.5	2786.5	503.634	57.7633
837.417	2786.42	507.505	57.8575
837.333	2786.33	511.346	57.9051
837.25	2786.25	515.125	57.9019
837.167	2786.17	518.808	57.8439
837.083	2786.08	522.364	57.728
837	2786	525.76	57.5516
836.917	2785.92	528.968	57.313
836.833	2785.83	531.96	57.0118
836.75	2785.75	534.711	56.6484
836.667	2785.67	537.2	56.2246
836.583	2785.58	539.407	55.7433
836.5	2785.5	541.319	55.2081
836.417	2785.42	542.923	54.6239
836.333	2785.33	544.211	53.996
836.25	2785.25	545.178	53.3304
836.167	2785.17	545.825	52.6337
836.083	2785.08	546.151	51.9125
836	2785	546.163	51.1737
835.917	2784.92	545.868	50.4244
835.833	2784.83	545.275	49.6712
835.75	2784.75	544.396	48.921
835.667	2784.67	543.245	48.1801
835.583	2784.58	541.837	47.4544
835.5	2784.5	540.187	46.7494
835.417	2784.42	538.315	46.0699
835.333	2784.33	536.236	45.4202
835.25	2784.25	533.97	44.8038
835.167	2784.17	531.536	44.2235
835.083	2784.08	528.952	43.6815
835	2784	526.238	43.1794
834.917	2783.92	523.412	42.7182
834.833	2783.83	520.493	42.2986
834.75	2783.75	517.498	41.921
834.667	2783.67	514.445	41.5854
834.583	2783.58	511.35	41.2917
834.5	2783.5	508.228	41.0398
834.417	2783.42	505.094	40.8294
834.333	2783.33	501.962	40.6602
834.25	2783.25	498.844	40.5317
834.167	2783.17	495.751	40.4433
834.083	2783.08	492.696	40.3941
834	2783	489.686	40.3829
833.917	2782.92	486.73	40.4079
833.833	2782.83	483.836	40.467
833.75	2782.75	481.01	40.5575
833.667	2782.67	478.258	40.676
833.583	2782.58	475.583	40.8189
833.5	2782.5	472.991	40.9817
833.417	2782.42	470.482	41.1599
833.333	2782.33	468.06	41.3484
833.25	2782.25	465.725	41.5422
833.167	2782.17	463.477	41.7362
833.083	2782.08	461.316	41.9254
833	2782	459.241	42.1052
832.917	2781.92	457.251	42.2712
832.833	2781.83	455.343	42.4198
832.75	2781.75	453.513	42.5477
832.667	2781.67	451.76	42.6522
832.583	2781.58	450.079	42.7314
832.5	2781.5	448.467	42.7838
832.417	2781.42	446.918	42.8087
832.333	2781.33	445.429	42.8058
832.25	2781.25	443.994	42.7752
832.167	2781.17	442.609	42.7177
832.083	2781.08	441.27	42.6342
832	2781	439.97	42.5262
831.917	2780.92	438.707	42.3955
831.833	2780.83	437.475	42.2442
831.75	2780.75	436.271	42.0748
831.667	2780.67	435.09	41.8902
831.583	2780.58	433.93	41.6934
831.5	2780.5	432.787	41.4877
831.417	2780.42	431.659	41.2765
831.333	2780.33	430.544	41.0632
831.25	2780.25	429.44	40.8512
831.167	2780.17	428.346	40.6437
831.083	2780.08	427.262	40.4435
831	2780	426.185	40.2533
830.917	2779.92	425.117	40.0752
830.833	2779.83	424.057	39.9107
830.75	2779.75	423.006	39.7608
830.667	2779.67	421.963	39.6261
830.583	2779.58	420.93	39.5062
830.5	2779.5	419.907	39.4004
830.417	2779.42	418.894	39.3075
830.333	2779.33	417.895	39.2254
830.25	2779.25	416.908	39.152
830.167	2779.17	415.937	39.0849
830.083	2779.08	414.984	39.0214
830	2779	414.05	38.959
829.917	2778.92	413.139	38.8953
829.833	2778.83	412.255	38.8283
829.75	2778.75	411.401	38.7562
829.667	2778.67	410.583	38.678
829.583	2778.58	409.805	38.5929
829.5	2778.5	409.074	38.5009
829.417	2778.42	408.395	38.4022
829.333	2778.33	407.775	38.2977
829.25	2778.25	407.22	38.1886
829.167	2778.17	406.737	38.0763
829.083	2778.08	406.33	37.9626
829	2778	406.006	37.8493
828.917	2777.92	405.768	37.7385
828.833	2777.83	405.619	37.632
828.75	2777.75	405.561	37.5315
828.667	2777.67	405.593	37.4388
828.583	2777.58	405.713	37.3551
828.5	2777.5	405.918	37.2813
828.417	2777.42	406.202	37.2182
828.333	2777.33	406.557	37.1659
828.25	2777.25	406.974	37.1244
828.167	2777.17	407.441	37.0931
828.083	2777.08	407.948	37.0713
828	2777	408.481	37.0577
827.917	2776.92	409.025	37.0513
827.833	2776.83	409.566	37.0505
827.75	2776.75	410.09	37.0539
827.667	2776.67	410.582	37.0599
827.583	2776.58	411.027	37.0668
827.5	2776.5	411.414	37.0729
827.417	2776.42	411.728	37.0763
827.333	2776.33	411.958	37.0751
827.25	2776.25	412.095	37.0671
827.167	2776.17	412.13	37.05
827.083	2776.08	412.055	37.0217
827	2776	411.866	36.9798
826.917	2775.92	411.56	36.9222
826.833	2775.83	411.135	36.847
826.75	2775.75	410.592	36.7525
826.667	2775.67	409.937	36.6376
826.583	2775.58	409.175	36.5015
826.5	2775.5	408.313	36.3439
826.417	2775.42	407.364	36.1653
826.333	2775.33	406.339	35.9666
826.25	2775.25	405.254	35.7495
826.167	2775.17	404.125	35.5162
826.083	2775.08	402.97	35.2694
826	2775	401.81	35.0124
825.917	2774.92	400.665	34.7491
825.833	2774.83	399.555	34.4836
825.75	2774.75	398.504	34.2206
825.667	2774.67	397.533	33.9647
825.583	2774.58	396.664	33.721
825.5	2774.5	395.92	33.4944
825.417	2774.42	395.321	33.29
825.333	2774.33	394.888	33.1124
825.25	2774.25	394.641	32.9662
825.167	2774.17	394.599	32.8556
825.083	2774.08	394.779	32.7843
825	2774	395.198	32.7557
824.917	2773.92	395.87	32.7724
824.833	2773.83	396.809	32.8367
824.75	2773.75	398.027	32.9501
824.667	2773.67	399.533	33.1136
824.583	2773.58	401.336	33.3279
824.5	2773.5	403.44	33.5927
824.417	2773.42	405.851	33.9076
824.333	2773.33	408.569	34.2715
824.25	2773.25	411.593	34.683
824.167	2773.17	414.922	35.1401
824.083	2773.08	418.548	35.6404
824	2773	422.464	36.1811
823.917	2772.92	426.659	36.7591
823.833	2772.83	431.12	37.3705
823.75	2772.75	435.83	38.0114
823.667	2772.67	440.771	38.6774
823.583	2772.58	445.922	39.3637
[truncated: 9,858 more rows]

## Sheet: d
year (BCE)	year bp	Smoothed SolarModulation (MeV)	Smoothed SolarModulation_sig (MeV)
956.75	2905.75	863.486	275.641
956.667	2905.67	856.589	270.562
956.583	2905.58	849.744	265.519
956.5	2905.5	842.949	260.512
956.417	2905.42	836.206	255.54
956.333	2905.33	829.514	250.604
956.25	2905.25	822.873	245.704
956.167	2905.17	816.284	240.84
956.083	2905.08	809.746	236.012
956	2905	803.261	231.221
955.917	2904.92	796.827	226.466
955.833	2904.83	790.444	221.747
955.75	2904.75	784.114	217.065
955.667	2904.67	777.836	212.419
955.583	2904.58	771.61	207.81
955.5	2904.5	765.436	203.238
955.417	2904.42	759.315	198.702
955.333	2904.33	753.245	194.204
955.25	2904.25	747.228	189.742
955.167	2904.17	741.264	185.318
955.083	2904.08	735.352	180.93
955	2904	729.492	176.58
954.917	2903.92	723.685	172.268
954.833	2903.83	717.931	167.992
954.75	2903.75	712.229	163.755
954.667	2903.67	706.579	159.555
954.583	2903.58	700.982	155.393
954.5	2903.5	695.438	151.268
954.417	2903.42	689.947	147.182
954.333	2903.33	684.508	143.134
954.25	2903.25	679.122	139.124
954.167	2903.17	673.788	135.153
954.083	2903.08	668.507	131.221
954	2903	663.279	127.327
953.917	2902.92	658.103	123.472
953.833	2902.83	652.979	119.657
953.75	2902.75	647.909	115.881
953.667	2902.67	642.89	112.145
953.583	2902.58	637.925	108.45
953.5	2902.5	633.011	104.794
953.417	2902.42	628.15	101.18
953.333	2902.33	623.341	97.6073
953.25	2902.25	618.585	94.0763
953.167	2902.17	613.881	90.5879
953.083	2902.08	609.229	87.1425
953	2902	604.629	83.7411
952.917	2901.92	600.081	80.3844
952.833	2901.83	595.585	77.0736
952.75	2901.75	591.14	73.8096
952.667	2901.67	586.748	70.5939
952.583	2901.58	582.407	67.428
952.5	2901.5	578.118	64.3138
952.417	2901.42	573.881	61.2533
952.333	2901.33	569.695	58.249
952.25	2901.25	565.56	55.304
952.167	2901.17	561.477	52.4218
952.083	2901.08	557.444	49.6065
952	2901	553.463	46.8632
951.917	2900.92	549.532	44.1979
951.833	2900.83	545.653	41.6181
951.75	2900.75	541.824	39.1323
951.667	2900.67	538.045	36.7514
951.583	2900.58	534.317	34.488
951.5	2900.5	530.64	32.3576
951.417	2900.42	527.012	30.3784
951.333	2900.33	523.435	28.5713
951.25	2900.25	519.907	26.9605
951.167	2900.17	516.429	25.5718
951.083	2900.08	513.001	24.4317
951	2900	509.623	23.5647
950.917	2899.92	506.293	22.9898
950.833	2899.83	503.013	22.7176
950.75	2899.75	499.782	22.7473
950.667	2899.67	496.599	23.0667
950.583	2899.58	493.466	23.6533
950.5	2899.5	490.38	24.4778
950.417	2899.42	487.344	25.5076
950.333	2899.33	484.355	26.71
950.25	2899.25	481.415	28.0545
950.167	2899.17	478.522	29.5137
950.083	2899.08	475.677	31.0644
950	2899	472.879	32.6865
949.917	2898.92	470.129	34.3638
949.833	2898.83	467.426	36.0825
949.75	2898.75	464.769	37.8316
949.667	2898.67	462.16	39.6017
949.583	2898.58	459.597	41.3854
949.5	2898.5	457.08	43.1764
949.417	2898.42	454.61	44.9696
949.333	2898.33	452.186	46.7606
949.25	2898.25	449.807	48.546
949.167	2898.17	447.474	50.3226
949.083	2898.08	445.186	52.0881
949	2898	442.943	53.8403
948.917	2897.92	440.746	55.5775
948.833	2897.83	438.593	57.2981
948.75	2897.75	436.484	59.0009
948.667	2897.67	434.42	60.6848
948.583	2897.58	432.4	62.3489
948.5	2897.5	430.423	63.9923
948.417	2897.42	428.491	65.6145
948.333	2897.33	426.602	67.2148
948.25	2897.25	424.755	68.7928
948.167	2897.17	422.952	70.3481
948.083	2897.08	421.192	71.8802
948	2897	419.474	73.389
947.917	2896.92	417.798	74.8742
947.833	2896.83	416.165	76.3356
947.75	2896.75	414.573	77.7731
947.667	2896.67	413.023	79.1864
947.583	2896.58	411.514	80.5755
947.5	2896.5	410.046	81.9404
947.417	2896.42	408.619	83.281
947.333	2896.33	407.232	84.5972
947.25	2896.25	405.886	85.8891
947.167	2896.17	404.58	87.1566
947.083	2896.08	403.314	88.3998
947	2896	402.088	89.6188
946.917	2895.92	400.9	90.8135
946.833	2895.83	399.752	91.9839
946.75	2895.75	398.643	93.1303
946.667	2895.67	397.573	94.2527
946.583	2895.58	396.54	95.351
946.5	2895.5	395.546	96.4255
946.417	2895.42	394.59	97.4763
946.333	2895.33	393.671	98.5033
946.25	2895.25	392.789	99.5068
946.167	2895.17	391.945	100.487
946.083	2895.08	391.137	101.444
946	2895	390.366	102.377
945.917	2894.92	389.631	103.288
945.833	2894.83	388.932	104.175
945.75	2894.75	388.269	105.04
945.667	2894.67	387.642	105.882
945.583	2894.58	387.049	106.702
945.5	2894.5	386.492	107.499
945.417	2894.42	385.969	108.274
945.333	2894.33	385.48	109.027
945.25	2894.25	385.026	109.758
945.167	2894.17	384.606	110.467
945.083	2894.08	384.219	111.155
945	2894	383.865	111.821
944.917	2893.92	383.545	112.466
944.833	2893.83	383.257	113.089
944.75	2893.75	383.002	113.692
944.667	2893.67	382.779	114.274
944.583	2893.58	382.588	114.835
944.5	2893.5	382.429	115.376
944.417	2893.42	382.301	115.897
944.333	2893.33	382.204	116.397
944.25	2893.25	382.138	116.877
944.167	2893.17	382.103	117.338
944.083	2893.08	382.098	117.779
944	2893	382.123	118.201
943.917	2892.92	382.177	118.603
943.833	2892.83	382.262	118.986
943.75	2892.75	382.375	119.35
943.667	2892.67	382.518	119.696
943.583	2892.58	382.689	120.023
943.5	2892.5	382.888	120.331
943.417	2892.42	383.115	120.621
943.333	2892.33	383.371	120.894
943.25	2892.25	383.654	121.148
943.167	2892.17	383.964	121.384
943.083	2892.08	384.301	121.603
943	2892	384.665	121.805
942.917	2891.92	385.055	121.99
942.833	2891.83	385.472	122.157
942.75	2891.75	385.914	122.308
942.667	2891.67	386.382	122.442
942.583	2891.58	386.875	122.56
942.5	2891.5	387.394	122.661
942.417	2891.42	387.937	122.746
942.333	2891.33	388.504	122.815
942.25	2891.25	389.096	122.869
942.167	2891.17	389.712	122.907
942.083	2891.08	390.351	122.929
942	2891	391.014	122.937
941.917	2890.92	391.7	122.929
941.833	2890.83	392.409	122.906
941.75	2890.75	393.141	122.869
941.667	2890.67	393.894	122.817
941.583	2890.58	394.67	122.751
941.5	2890.5	395.468	122.671
941.417	2890.42	396.287	122.576
941.333	2890.33	397.127	122.468
941.25	2890.25	397.988	122.346
941.167	2890.17	398.87	122.211
941.083	2890.08	399.772	122.063
941	2890	400.695	121.901
940.917	2889.92	401.637	121.726
940.833	2889.83	402.599	121.539
940.75	2889.75	403.58	121.339
940.667	2889.67	404.581	121.127
940.583	2889.58	405.6	120.902
940.5	2889.5	406.637	120.665
940.417	2889.42	407.693	120.416
940.333	2889.33	408.767	120.156
940.25	2889.25	409.859	119.884
940.167	2889.17	410.968	119.601
940.083	2889.08	412.094	119.306
940	2889	413.237	119
939.917	2888.92	414.397	118.683
939.833	2888.83	415.574	118.356
939.75	2888.75	416.766	118.018
939.667	2888.67	417.975	117.67
939.583	2888.58	419.199	117.311
939.5	2888.5	420.438	116.943
939.417	2888.42	421.693	116.564
939.333	2888.33	422.962	116.176
939.25	2888.25	424.247	115.778
939.167	2888.17	425.545	115.371
939.083	2888.08	426.858	114.954
939	2888	428.184	114.528
938.917	2887.92	429.524	114.094
938.833	2887.83	430.878	113.65
938.75	2887.75	432.244	113.198
938.667	2887.67	433.624	112.738
938.583	2887.58	435.016	112.269
938.5	2887.5	436.42	111.792
938.417	2887.42	437.837	111.307
938.333	2887.33	439.266	110.815
938.25	2887.25	440.706	110.314
938.167	2887.17	442.157	109.806
938.083	2887.08	443.62	109.291
938	2887	445.093	108.769
937.917	2886.92	446.578	108.239
937.833	2886.83	448.073	107.703
937.75	2886.75	449.577	107.159
937.667	2886.67	451.092	106.61
937.583	2886.58	452.617	106.053
937.5	2886.5	454.151	105.491
937.417	2886.42	455.695	104.922
937.333	2886.33	457.247	104.347
937.25	2886.25	458.808	103.767
937.167	2886.17	460.378	103.18
937.083	2886.08	461.956	102.588
937	2886	463.543	101.991
936.917	2885.92	465.137	101.388
936.833	2885.83	466.739	100.78
936.75	2885.75	468.348	100.167
936.667	2885.67	469.965	99.5496
936.583	2885.58	471.588	98.9271
936.5	2885.5	473.219	98.3001
936.417	2885.42	474.856	97.6686
936.333	2885.33	476.499	97.0328
936.25	2885.25	478.149	96.3928
936.167	2885.17	479.804	95.7488
936.083	2885.08	481.465	95.1009
936	2885	483.132	94.4492
935.917	2884.92	484.804	93.7939
935.833	2884.83	486.481	93.1351
935.75	2884.75	488.163	92.4729
935.667	2884.67	489.849	91.8075
935.583	2884.58	491.541	91.139
935.5	2884.5	493.236	90.4675
935.417	2884.42	494.935	89.7932
935.333	2884.33	496.639	89.1162
935.25	2884.25	498.346	88.4366
935.167	2884.17	500.056	87.7546
935.083	2884.08	501.77	87.0702
935	2884	503.486	86.3836
934.917	2883.92	505.206	85.695
934.833	2883.83	506.929	85.0044
934.75	2883.75	508.653	84.312
934.667	2883.67	510.381	83.6179
934.583	2883.58	512.11	82.9223
934.5	2883.5	513.841	82.2251
934.417	2883.42	515.574	81.5267
934.333	2883.33	517.309	80.8271
934.25	2883.25	519.045	80.1263
934.167	2883.17	520.782	79.4246
934.083	2883.08	522.52	78.7221
934	2883	524.26	78.0189
933.917	2882.92	525.999	77.315
933.833	2882.83	527.74	76.6107
933.75	2882.75	529.48	75.906
933.667	2882.67	531.221	75.201
933.583	2882.58	532.962	74.4959
933.5	2882.5	534.703	73.7908
933.417	2882.42	536.443	73.0859
933.333	2882.33	538.183	72.3811
933.25	2882.25	539.922	71.6766
933.167	2882.17	541.66	70.9727
933.083	2882.08	543.397	70.2692
933	2882	545.134	69.5665
932.917	2881.92	546.868	68.8646
932.833	2881.83	548.602	68.1635
932.75	2881.75	550.333	67.4635
932.667	2881.67	552.063	66.7646
932.583	2881.58	553.791	66.067
932.5	2881.5	555.517	65.3707
932.417	2881.42	557.241	64.6759
932.333	2881.33	558.963	63.9828
932.25	2881.25	560.681	63.2913
932.167	2881.17	562.398	62.6016
932.083	2881.08	564.111	61.9138
932	2881	565.821	61.2281
931.917	2880.92	567.529	60.5446
931.833	2880.83	569.233	59.8633
931.75	2880.75	570.933	59.1844
931.667	2880.67	572.631	58.508
931.583	2880.58	574.324	57.8343
931.5	2880.5	576.014	57.1632
931.417	2880.42	577.7	56.495
931.333	2880.33	579.382	55.8298
931.25	2880.25	581.06	55.1676
931.167	2880.17	582.733	54.5086
931.083	2880.08	584.402	53.8529
931	2880	586.067	53.2007
930.917	2879.92	587.727	52.5519
930.833	2879.83	589.382	51.9069
930.75	2879.75	591.032	51.2656
930.667	2879.67	592.678	50.6283
930.583	2879.58	594.318	49.9949
930.5	2879.5	595.953	49.3657
930.417	2879.42	597.582	48.7408
930.333	2879.33	599.206	48.1203
930.25	2879.25	600.825	47.5042
930.167	2879.17	602.438	46.8929
930.083	2879.08	604.045	46.2863
930	2879	605.646	45.6846
929.917	2878.92	607.241	45.0879
929.833	2878.83	608.831	44.4964
929.75	2878.75	610.414	43.9102
929.667	2878.67	611.99	43.3294
929.583	2878.58	613.561	42.7542
929.5	2878.5	615.124	42.1847
929.417	2878.42	616.682	41.6211
929.333	2878.33	618.232	41.0634
929.25	2878.25	619.776	40.5119
929.167	2878.17	621.313	39.9667
929.083	2878.08	622.843	39.4278
929	2878	624.366	38.8956
928.917	2877.92	625.882	38.37
928.833	2877.83	627.39	37.8514
928.75	2877.75	628.892	37.3397
928.667	2877.67	630.386	36.8352
928.583	2877.58	631.872	36.3381
928.5	2877.5	633.351	35.8484
928.417	2877.42	634.823	35.3664
928.333	2877.33	636.286	34.8922
928.25	2877.25	637.742	34.4259
928.167	2877.17	639.19	33.9678
928.083	2877.08	640.631	33.518
928	2877	642.063	33.0766
927.917	2876.92	643.487	32.6438
927.833	2876.83	644.903	32.2198
927.75	2876.75	646.311	31.8047
927.667	2876.67	647.711	31.3987
927.583	2876.58	649.102	31.0019
927.5	2876.5	650.485	30.6146
927.417	2876.42	651.859	30.2368
927.333	2876.33	653.225	29.8687
927.25	2876.25	654.583	29.5105
927.167	2876.17	655.932	29.1622
927.083	2876.08	657.272	28.8241
927	2876	658.603	28.4963
926.917	2875.92	659.926	28.1788
926.833	2875.83	661.239	27.8719
926.75	2875.75	662.544	27.5756
926.667	2875.67	663.84	27.29
926.583	2875.58	665.127	27.0153
926.5	2875.5	666.405	26.7515
926.417	2875.42	667.674	26.4986
926.333	2875.33	668.933	26.2569
926.25	2875.25	670.184	26.0262
926.167	2875.17	671.425	25.8067
926.083	2875.08	672.657	25.5984
926	2875	673.88	25.4012
925.917	2874.92	675.093	25.2153
925.833	2874.83	676.297	25.0405
925.75	2874.75	677.491	24.8769
925.667	2874.67	678.676	24.7244
925.583	2874.58	679.852	24.5829
925.5	2874.5	681.018	24.4524
925.417	2874.42	682.174	24.3328
925.333	2874.33	683.321	24.2239
925.25	2874.25	684.458	24.1256
925.167	2874.17	685.586	24.0379
925.083	2874.08	686.704	23.9605
925	2874	687.812	23.8933
924.917	2873.92	688.91	23.8361
924.833	2873.83	689.999	23.7887
924.75	2873.75	691.077	23.751
924.667	2873.67	692.146	23.7226
924.583	2873.58	693.206	23.7033
924.5	2873.5	694.255	23.693
924.417	2873.42	695.294	23.6914
924.333	2873.33	696.324	23.6981
924.25	2873.25	697.343	23.7131
924.167	2873.17	698.353	23.7359
924.083	2873.08	699.353	23.7663
924	2873	700.342	23.8041
923.917	2872.92	701.322	23.849
923.833	2872.83	702.292	23.9006
923.75	2872.75	703.251	23.9588
923.667	2872.67	704.201	24.0231
923.583	2872.58	705.141	24.0935
923.5	2872.5	706.07	24.1694
923.417	2872.42	706.99	24.2508
923.333	2872.33	707.899	24.3373
923.25	2872.25	708.798	24.4286
923.167	2872.17	709.688	24.5245
923.083	2872.08	710.567	24.6247
923	2872	711.436	24.7289
922.917	2871.92	712.295	24.8369
922.833	2871.83	713.144	24.9485
922.75	2871.75	713.983	25.0634
922.667	2871.67	714.812	25.1813
922.583	2871.58	715.63	25.3021
922.5	2871.5	716.439	25.4254
922.417	2871.42	717.238	25.5512
922.333	2871.33	718.026	25.6791
922.25	2871.25	718.804	25.809
922.167	2871.17	719.573	25.9407
922.083	2871.08	720.331	26.0739
922	2871	721.079	26.2086
921.917	2870.92	721.817	26.3444
921.833	2870.83	722.545	26.4813
921.75	2870.75	723.263	26.619
921.667	2870.67	723.971	26.7575
921.583	2870.58	724.669	26.8965
921.5	2870.5	725.357	27.0359
921.417	2870.42	726.035	27.1755
921.333	2870.33	726.703	27.3153
921.25	2870.25	727.362	27.4551
921.167	2870.17	728.01	27.5947
921.083	2870.08	728.648	27.734
921	2870	729.276	27.873
920.917	2869.92	729.895	28.0115
920.833	2869.83	730.504	28.1494
920.75	2869.75	731.102	28.2866
920.667	2869.67	731.691	28.423
920.583	2869.58	732.271	28.5585
920.5	2869.5	732.84	28.6931
920.417	2869.42	733.4	28.8265
920.333	2869.33	733.95	28.9589
920.25	2869.25	734.49	29.09
920.167	2869.17	735.02	29.2198
920.083	2869.08	735.541	29.3482
920	2869	736.053	29.4753
919.917	2868.92	736.554	29.6008
919.833	2868.83	737.047	29.7248
919.75	2868.75	737.529	29.8472
919.667	2868.67	738.002	29.9679
919.583	2868.58	738.466	30.0869
919.5	2868.5	738.92	30.2041
919.417	2868.42	739.365	30.3196
919.333	2868.33	739.801	30.4332
919.25	2868.25	740.227	30.5449
919.167	2868.17	740.644	30.6547
919.083	2868.08	741.052	30.7625
919	2868	741.45	30.8684
918.917	2867.92	741.84	30.9722
918.833	2867.83	742.22	31.074
918.75	2867.75	742.591	31.1737
918.667	2867.67	742.953	31.2713
918.583	2867.58	743.306	31.3668
918.5	2867.5	743.65	31.4601
918.417	2867.42	743.986	31.5513
918.333	2867.33	744.312	31.6403
918.25	2867.25	744.629	31.7271
918.167	2867.17	744.938	31.8117
918.083	2867.08	745.238	31.8941
918	2867	745.53	31.9743
917.917	2866.92	745.812	32.0522
917.833	2866.83	746.087	32.1278
917.75	2866.75	746.352	32.2012
917.667	2866.67	746.609	32.2723
917.583	2866.58	746.858	32.3412
917.5	2866.5	747.098	32.4078
917.417	2866.42	747.33	32.4721
917.333	2866.33	747.554	32.5341
917.25	2866.25	747.77	32.5938
917.167	2866.17	747.977	32.6513
917.083	2866.08	748.176	32.7065
917	2866	748.368	32.7594
916.917	2865.92	748.551	32.8101
916.833	2865.83	748.726	32.8584
916.75	2865.75	748.894	32.9046
916.667	2865.67	749.053	32.9484
916.583	2865.58	749.205	32.99
916.5	2865.5	749.35	33.0294
916.417	2865.42	749.486	33.0666
916.333	2865.33	749.615	33.1015
916.25	2865.25	749.737	33.1342
916.167	2865.17	749.851	33.1647
916.083	2865.08	749.957	33.193
916	2865	750.057	33.2191
915.917	2864.92	750.149	33.2431
915.833	2864.83	750.234	33.2649
915.75	2864.75	750.312	33.2845
915.667	2864.67	750.382	33.3021
915.583	2864.58	750.446	33.3175
915.5	2864.5	750.503	33.3308
915.417	2864.42	750.553	33.342
915.333	2864.33	750.596	33.3512
915.25	2864.25	750.633	33.3582
915.167	2864.17	750.662	33.3633
915.083	2864.08	750.686	33.3663
915	2864	750.702	33.3674
914.917	2863.92	750.712	33.3664
914.833	2863.83	750.716	33.3635
914.75	2863.75	750.714	33.3586
914.667	2863.67	750.705	33.3518
914.583	2863.58	750.69	33.3431
914.5	2863.5	750.669	33.3325
914.417	2863.42	750.642	33.32
914.333	2863.33	750.609	33.3057
914.25	2863.25	750.571	33.2895
914.167	2863.17	750.526	33.2715
914.083	2863.08	750.476	33.2517
914	2863	750.42	33.2302
913.917	2862.92	750.358	33.2069
913.833	2862.83	750.291	33.1819
913.75	2862.75	750.218	33.1552
913.667	2862.67	750.14	33.1268
913.583	2862.58	750.057	33.0967
913.5	2862.5	749.969	33.065
913.417	2862.42	749.875	33.0317
913.333	2862.33	749.776	32.9968
913.25	2862.25	749.673	32.9603
913.167	2862.17	749.564	32.9222
913.083	2862.08	749.45	32.8827
913	2862	749.332	32.8416
912.917	2861.92	749.209	32.7991
912.833	2861.83	749.082	32.7551
912.75	2861.75	748.949	32.7097
912.667	2861.67	748.813	32.6629
912.583	2861.58	748.672	32.6146
912.5	2861.5	748.526	32.5651
912.417	2861.42	748.377	32.5142
912.333	2861.33	748.223	32.462
912.25	2861.25	748.065	32.4085
912.167	2861.17	747.903	32.3537
912.083	2861.08	747.737	32.2977
912	2861	747.567	32.2405
911.917	2860.92	747.394	32.1822
911.833	2860.83	747.216	32.1226
911.75	2860.75	747.035	32.0619
911.667	2860.67	746.851	32.0001
911.583	2860.58	746.662	31.9373
911.5	2860.5	746.471	31.8733
911.417	2860.42	746.276	31.8083
911.333	2860.33	746.077	31.7423
911.25	2860.25	745.876	31.6754
911.167	2860.17	745.671	31.6074
911.083	2860.08	745.463	31.5385
911	2860	745.253	31.4687
910.917	2859.92	745.039	31.3981
910.833	2859.83	744.822	31.3265
910.75	2859.75	744.603	31.2541
910.667	2859.67	744.381	31.1809
910.583	2859.58	744.156	31.107
910.5	2859.5	743.928	31.0322
910.417	2859.42	743.698	30.9567
910.333	2859.33	743.466	30.8805
910.25	2859.25	743.231	30.8037
910.167	2859.17	742.994	30.7261
910.083	2859.08	742.754	30.6479
910	2859	742.513	30.5691
909.917	2858.92	742.269	30.4897
909.833	2858.83	742.023	30.4098
909.75	2858.75	741.775	30.3293
909.667	2858.67	741.525	30.2483
909.583	2858.58	741.273	30.1668
909.5	2858.5	741.019	30.0848
909.417	2858.42	740.764	30.0024
909.333	2858.33	740.507	29.9195
909.25	2858.25	740.248	29.8363
909.167	2858.17	739.988	29.7526
909.083	2858.08	739.726	29.6687
909	2858	739.462	29.5844
908.917	2857.92	739.197	29.4998
908.833	2857.83	738.931	29.4149
908.75	2857.75	738.663	29.3298
908.667	2857.67	738.395	29.2444
908.583	2857.58	738.124	29.1588
908.5	2857.5	737.853	29.073
908.417	2857.42	737.581	28.9871
908.333	2857.33	737.307	28.901
908.25	2857.25	737.033	28.8147
908.167	2857.17	736.757	28.7284
908.083	2857.08	736.481	28.642
908	2857	736.204	28.5556
907.917	2856.92	735.925	28.469
907.833	2856.83	735.646	28.3825
907.75	2856.75	735.367	28.296
907.667	2856.67	735.086	28.2095
907.583	2856.58	734.805	28.123
907.5	2856.5	734.523	28.0367
907.417	2856.42	734.241	27.9503
907.333	2856.33	733.957	27.8641
907.25	2856.25	733.674	27.778
907.167	2856.17	733.39	27.6921
907.083	2856.08	733.105	27.6063
907	2856	732.82	27.5207
906.917	2855.92	732.535	27.4353
906.833	2855.83	732.249	27.3501
906.75	2855.75	731.963	27.2651
906.667	2855.67	731.676	27.1804
906.583	2855.58	731.389	27.096
906.5	2855.5	731.102	27.0118
906.417	2855.42	730.814	26.9279
906.333	2855.33	730.527	26.8444
906.25	2855.25	730.239	26.7611
906.167	2855.17	729.951	26.6783
906.083	2855.08	729.662	26.5957
906	2855	729.374	26.5136
905.917	2854.92	729.085	26.4319
905.833	2854.83	728.796	26.3505
905.75	2854.75	728.507	26.2696
905.667	2854.67	728.218	26.1891
905.583	2854.58	727.929	26.1091
905.5	2854.5	727.639	26.0295
905.417	2854.42	727.35	25.9504
905.333	2854.33	727.06	25.8718
905.25	2854.25	726.771	25.7937
905.167	2854.17	726.481	25.716
905.083	2854.08	726.191	25.6389
905	2854	725.901	25.5624
904.917	2853.92	725.611	25.4864
904.833	2853.83	725.321	25.4109
904.75	2853.75	725.031	25.336
904.667	2853.67	724.741	25.2616
904.583	2853.58	724.45	25.1879
904.5	2853.5	724.16	25.1147
904.417	2853.42	723.869	25.0421
904.333	2853.33	723.578	24.9702
904.25	2853.25	723.287	24.8988
904.167	2853.17	722.996	24.8281
904.083	2853.08	722.705	24.758
904	2853	722.414	24.6885
903.917	2852.92	722.122	24.6196
903.833	2852.83	721.83	24.5515
903.75	2852.75	721.538	24.4839
903.667	2852.67	721.246	24.417
903.583	2852.58	720.954	24.3508
903.5	2852.5	720.661	24.2852
903.417	2852.42	720.368	24.2203
903.333	2852.33	720.075	24.1561
903.25	2852.25	719.781	24.0925
903.167	2852.17	719.487	24.0296
903.083	2852.08	719.192	23.9674
903	2852	718.897	23.9059
902.917	2851.92	718.602	23.8451
902.833	2851.83	718.306	23.7849
902.75	2851.75	718.01	23.7254
902.667	2851.67	717.713	23.6666
902.583	2851.58	717.415	23.6085
902.5	2851.5	717.117	23.5511
902.417	2851.42	716.819	23.4944
902.333	2851.33	716.519	23.4383
902.25	2851.25	716.219	23.383
902.167	2851.17	715.918	23.3283
902.083	2851.08	715.617	23.2743
902	2851	715.314	23.221
901.917	2850.92	715.011	23.1683
901.833	2850.83	714.707	23.1163
901.75	2850.75	714.402	23.065
901.667	2850.67	714.096	23.0144
901.583	2850.58	713.789	22.9644
901.5	2850.5	713.481	22.9151
901.417	2850.42	713.172	22.8665
901.333	2850.33	712.861	22.8185
901.25	2850.25	712.55	22.7711
901.167	2850.17	712.237	22.7244
901.083	2850.08	711.923	22.6783
901	2850	711.608	22.6329
900.917	2849.92	711.291	22.5881
900.833	2849.83	710.973	22.5439
900.75	2849.75	710.654	22.5003
900.667	2849.67	710.333	22.4573
900.583	2849.58	710.01	22.415
900.5	2849.5	709.686	22.3732
900.417	2849.42	709.36	22.332
900.333	2849.33	709.033	22.2914
900.25	2849.25	708.704	22.2514
900.167	2849.17	708.373	22.212
900.083	2849.08	708.04	22.1731
900	2849	707.706	22.1348
899.917	2848.92	707.369	22.097
899.833	2848.83	707.031	22.0598
899.75	2848.75	706.69	22.0231
899.667	2848.67	706.347	21.987
899.583	2848.58	706.003	21.9513
899.5	2848.5	705.656	21.9162
899.417	2848.42	705.307	21.8816
899.333	2848.33	704.955	21.8475
899.25	2848.25	704.602	21.8138
899.167	2848.17	704.246	21.7806
899.083	2848.08	703.887	21.748
899	2848	703.526	21.7157
898.917	2847.92	703.163	21.684
898.833	2847.83	702.797	21.6526
898.75	2847.75	702.429	21.6218
898.667	2847.67	702.057	21.5913
898.583	2847.58	701.683	21.5613
898.5	2847.5	701.307	21.5317
898.417	2847.42	700.927	21.5025
898.333	2847.33	700.545	21.4737
898.25	2847.25	700.16	21.4453
898.167	2847.17	699.772	21.4172
898.083	2847.08	699.38	21.3896
898	2847	698.986	21.3623
897.917	2846.92	698.589	21.3354
897.833	2846.83	698.189	21.3088
897.75	2846.75	697.785	21.2826
897.667	2846.67	697.378	21.2567
897.583	2846.58	696.968	21.2311
897.5	2846.5	696.555	21.2059
897.417	2846.42	696.138	21.1809
897.333	2846.33	695.718	21.1563
897.25	2846.25	695.294	21.132
897.167	2846.17	694.867	21.108
897.083	2846.08	694.437	21.0842
897	2846	694.003	21.0607
896.917	2845.92	693.565	21.0376
896.833	2845.83	693.124	21.0146
896.75	2845.75	692.679	20.9919
896.667	2845.67	692.23	20.9695
896.583	2845.58	691.777	20.9474
896.5	2845.5	691.321	20.9254
896.417	2845.42	690.861	20.9037
896.333	2845.33	690.397	20.8822
896.25	2845.25	689.929	20.861
896.167	2845.17	689.457	20.8399
896.083	2845.08	688.981	20.8191
896	2845	688.501	20.7985
895.917	2844.92	688.016	20.778
895.833	2844.83	687.528	20.7578
895.75	2844.75	687.036	20.7377
895.667	2844.67	686.539	20.7178
895.583	2844.58	686.038	20.6981
895.5	2844.5	685.533	20.6786
895.417	2844.42	685.024	20.6592
895.333	2844.33	684.51	20.64
895.25	2844.25	683.992	20.621
895.167	2844.17	683.47	20.6021
895.083	2844.08	682.943	20.5833
895	2844	682.412	20.5647
894.917	2843.92	681.876	20.5463
894.833	2843.83	681.336	20.5279
894.75	2843.75	680.791	20.5098
894.667	2843.67	680.242	20.4917
894.583	2843.58	679.688	20.4737
894.5	2843.5	679.13	20.4559
894.417	2843.42	678.566	20.4382
894.333	2843.33	677.999	20.4206
894.25	2843.25	677.426	20.4031
894.167	2843.17	676.849	20.3858
894.083	2843.08	676.267	20.3685
894	2843	675.68	20.3513
893.917	2842.92	675.088	20.3343
893.833	2842.83	674.492	20.3173
893.75	2842.75	673.891	20.3004
893.667	2842.67	673.285	20.2837
893.583	2842.58	672.674	20.267
893.5	2842.5	672.058	20.2504
893.417	2842.42	671.437	20.2339
893.333	2842.33	670.812	20.2174
893.25	2842.25	670.181	20.2011
893.167	2842.17	669.545	20.1848
893.083	2842.08	668.905	20.1686
893	2842	668.259	20.1525
892.917	2841.92	667.609	20.1365
892.833	2841.83	666.953	20.1205
892.75	2841.75	666.292	20.1046
892.667	2841.67	665.626	20.0888
892.583	2841.58	664.956	20.0731
892.5	2841.5	664.28	20.0574
892.417	2841.42	663.599	20.0418
892.333	2841.33	662.913	20.0263
892.25	2841.25	662.221	20.0108
892.167	2841.17	661.525	19.9954
892.083	2841.08	660.824	19.98
892	2841	660.117	19.9648
891.917	2840.92	659.405	19.9496
891.833	2840.83	658.689	19.9344
891.75	2840.75	657.967	19.9194
891.667	2840.67	657.239	19.9044
891.583	2840.58	656.507	19.8894
891.5	2840.5	655.77	19.8745
891.417	2840.42	655.027	19.8597
891.333	2840.33	654.28	19.845
891.25	2840.25	653.527	19.8303
891.167	2840.17	652.769	19.8157
891.083	2840.08	652.005	19.8011
891	2840	651.237	19.7866
890.917	2839.92	650.464	19.7722
890.833	2839.83	649.685	19.7579
890.75	2839.75	648.901	19.7436
890.667	2839.67	648.113	19.7293
890.583	2839.58	647.319	19.7152
890.5	2839.5	646.52	19.7011
890.417	2839.42	645.716	19.6871
890.333	2839.33	644.907	19.6731
890.25	2839.25	644.092	19.6593
890.167	2839.17	643.273	19.6454
890.083	2839.08	642.449	19.6317
890	2839	641.619	19.618
889.917	2838.92	640.785	19.6044
889.833	2838.83	639.946	19.5909
889.75	2838.75	639.101	19.5775
889.667	2838.67	638.252	19.5641
889.583	2838.58	637.398	19.5508
889.5	2838.5	636.539	19.5376
889.417	2838.42	635.675	19.5245
889.333	2838.33	634.806	19.5114
889.25	2838.25	633.932	19.4984
889.167	2838.17	633.054	19.4855
889.083	2838.08	632.171	19.4727
889	2838	631.283	19.4599
888.917	2837.92	630.39	19.4473
888.833	2837.83	629.492	19.4347
888.75	2837.75	628.59	19.4222
888.667	2837.67	627.683	19.4098
888.583	2837.58	626.772	19.3975
888.5	2837.5	625.856	19.3853
888.417	2837.42	624.935	19.3731
888.333	2837.33	624.01	19.3611
888.25	2837.25	623.081	19.3491
888.167	2837.17	622.147	19.3372
888.083	2837.08	621.208	19.3255
888	2837	620.266	19.3138
887.917	2836.92	619.318	19.3022
887.833	2836.83	618.367	19.2907
887.75	2836.75	617.412	19.2793
887.667	2836.67	616.452	19.2679
887.583	2836.58	615.488	19.2567
887.5	2836.5	614.52	19.2456
887.417	2836.42	613.548	19.2346
887.333	2836.33	612.571	19.2236
887.25	2836.25	611.591	19.2128
887.167	2836.17	610.607	19.2021
887.083	2836.08	609.619	19.1915
887	2836	608.627	19.1809
886.917	2835.92	607.632	19.1705
886.833	2835.83	606.633	19.1602
886.75	2835.75	605.63	19.1499
886.667	2835.67	604.623	19.1398
886.583	2835.58	603.613	19.1298
886.5	2835.5	602.599	19.1198
886.417	2835.42	601.582	19.11
886.333	2835.33	600.561	19.1003
886.25	2835.25	599.537	19.0906
886.167	2835.17	598.51	19.0811
886.083	2835.08	597.479	19.0717
886	2835	596.445	19.0623
885.917	2834.92	595.408	19.0531
885.833	2834.83	594.368	19.044
885.75	2834.75	593.325	19.0349
885.667	2834.67	592.279	19.026
885.583	2834.58	591.23	19.0171
885.5	2834.5	590.178	19.0084
885.417	2834.42	589.123	18.9997
885.333	2834.33	588.066	18.9912
885.25	2834.25	587.006	18.9827
885.167	2834.17	585.943	18.9744
885.083	2834.08	584.878	18.9661
885	2834	583.81	18.9579
884.917	2833.92	582.739	18.9498
884.833	2833.83	581.667	18.9418
884.75	2833.75	580.592	18.9339
884.667	2833.67	579.515	18.926
884.583	2833.58	578.435	18.9183
884.5	2833.5	577.354	18.9106
884.417	2833.42	576.27	18.903
884.333	2833.33	575.185	18.8955
884.25	2833.25	574.097	18.888
884.167	2833.17	573.008	18.8807
884.083	2833.08	571.917	18.8734
884	2833	570.824	18.8662
883.917	2832.92	569.729	18.859
883.833	2832.83	568.633	18.8519
883.75	2832.75	567.536	18.8449
883.667	2832.67	566.436	18.8379
883.583	2832.58	565.336	18.831
883.5	2832.5	564.234	18.8242
883.417	2832.42	563.131	18.8174
883.333	2832.33	562.026	18.8106
883.25	2832.25	560.921	18.8039
883.167	2832.17	559.814	18.7973
883.083	2832.08	558.707	18.7906
883	2832	557.598	18.7841
882.917	2831.92	556.489	18.7775
882.833	2831.83	555.379	18.771
882.75	2831.75	554.268	18.7645
882.667	2831.67	553.156	18.7581
882.583	2831.58	552.044	18.7516
882.5	2831.5	550.931	18.7452
882.417	2831.42	549.818	18.7388
882.333	2831.33	548.704	18.7324
882.25	2831.25	547.591	18.726
882.167	2831.17	546.476	18.7196
882.083	2831.08	545.362	18.7132
882	2831	544.247	18.7068
881.917	2830.92	543.133	18.7004
881.833	2830.83	542.018	18.694
881.75	2830.75	540.904	18.6876
881.667	2830.67	539.79	18.6811
881.583	2830.58	538.675	18.6746
881.5	2830.5	537.562	18.6681
881.417	2830.42	536.448	18.6615
881.333	2830.33	535.335	18.6549
881.25	2830.25	534.222	18.6483
881.167	2830.17	533.11	18.6416
881.083	2830.08	531.999	18.6349
881	2830	530.888	18.6281
880.917	2829.92	529.778	18.6212
880.833	2829.83	528.669	18.6143
880.75	2829.75	527.56	18.6073
880.667	2829.67	526.453	18.6002
880.583	2829.58	525.347	18.593
880.5	2829.5	524.241	18.5858
880.417	2829.42	523.137	18.5784
880.333	2829.33	522.034	18.571
880.25	2829.25	520.932	18.5635
880.167	2829.17	519.832	18.5558
880.083	2829.08	518.733	18.5481
880	2829	517.635	18.5402
879.917	2828.92	516.539	18.5322
879.833	2828.83	515.444	18.524
879.75	2828.75	514.352	18.5158
879.667	2828.67	513.26	18.5074
879.583	2828.58	512.171	18.4989
879.5	2828.5	511.084	18.4902
879.417	2828.42	509.998	18.4813
879.333	2828.33	508.914	18.4723
879.25	2828.25	507.833	18.4632
879.167	2828.17	506.753	18.4538
879.083	2828.08	505.676	18.4443
879	2828	504.6	18.4347
878.917	2827.92	503.527	18.4248
878.833	2827.83	502.457	18.4148
878.75	2827.75	501.389	18.4045
878.667	2827.67	500.323	18.3941
878.583	2827.58	499.26	18.3835
878.5	2827.5	498.199	18.3726
878.417	2827.42	497.141	18.3616
878.333	2827.33	496.086	18.3503
878.25	2827.25	495.033	18.3388
878.167	2827.17	493.983	18.3271
878.083	2827.08	492.936	18.3152
878	2827	491.892	18.303
877.917	2826.92	490.851	18.2906
877.833	2826.83	489.813	18.278
877.75	2826.75	488.779	18.2651
877.667	2826.67	487.747	18.2519
877.583	2826.58	486.718	18.2385
877.5	2826.5	485.693	18.2249
877.417	2826.42	484.671	18.211
877.333	2826.33	483.653	18.1968
877.25	2826.25	482.638	18.1823
877.167	2826.17	481.627	18.1676
877.083	2826.08	480.619	18.1526
877	2826	479.614	18.1373
876.917	2825.92	478.614	18.1218
876.833	2825.83	477.617	18.1059
876.75	2825.75	476.624	18.0898
876.667	2825.67	475.635	18.0734
876.583	2825.58	474.65	18.0567
876.5	2825.5	473.668	18.0397
876.417	2825.42	472.691	18.0224
876.333	2825.33	471.718	18.0047
876.25	2825.25	470.749	17.9868
876.167	2825.17	469.784	17.9686
876.083	2825.08	468.823	17.9501
876	2825	467.867	17.9312
875.917	2824.92	466.915	17.9121
875.833	2824.83	465.967	17.8926
875.75	2824.75	465.024	17.8729
875.667	2824.67	464.085	17.8528
875.583	2824.58	463.151	17.8323
875.5	2824.5	462.222	17.8116
875.417	2824.42	461.297	17.7906
875.333	2824.33	460.377	17.7692
875.25	2824.25	459.462	17.7475
875.167	2824.17	458.551	17.7255
875.083	2824.08	457.646	17.7031
875	2824	456.745	17.6805
874.917	2823.92	455.849	17.6575
874.833	2823.83	454.959	17.6342
874.75	2823.75	454.073	17.6106
874.667	2823.67	453.193	17.5866
874.583	2823.58	452.318	17.5623
874.5	2823.5	451.448	17.5377
874.417	2823.42	450.584	17.5128
874.333	2823.33	449.724	17.4876
874.25	2823.25	448.871	17.4621
874.167	2823.17	448.022	17.4362
874.083	2823.08	447.18	17.41
874	2823	446.342	17.3835
873.917	2822.92	445.511	17.3567
873.833	2822.83	444.685	17.3296
873.75	2822.75	443.865	17.3022
873.667	2822.67	443.05	17.2744
873.583	2822.58	442.241	17.2464
873.5	2822.5	441.439	17.218
873.417	2822.42	440.642	17.1894
873.333	2822.33	439.851	17.1605
873.25	2822.25	439.066	17.1313
873.167	2822.17	438.287	17.1017
873.083	2822.08	437.514	17.072
873	2822	436.748	17.0419
872.917	2821.92	435.987	17.0115
872.833	2821.83	435.233	16.9809
872.75	2821.75	434.486	16.95
872.667	2821.67	433.744	16.9188
872.583	2821.58	433.009	16.8874
872.5	2821.5	432.28	16.8557
872.417	2821.42	431.558	16.8238
872.333	2821.33	430.842	16.7916
872.25	2821.25	430.133	16.7592
872.167	2821.17	429.431	16.7265
872.083	2821.08	428.735	16.6936
872	2821	428.046	16.6605
871.917	2820.92	427.364	16.6272
871.833	2820.83	426.688	16.5936
871.75	2820.75	426.019	16.5598
871.667	2820.67	425.357	16.5259
871.583	2820.58	424.703	16.4917
871.5	2820.5	424.055	16.4574
871.417	2820.42	423.414	16.4228
871.333	2820.33	422.78	16.3881
871.25	2820.25	422.153	16.3532
871.167	2820.17	421.533	16.3182
871.083	2820.08	420.92	16.283
871	2820	420.315	16.2477
870.917	2819.92	419.717	16.2122
870.833	2819.83	419.126	16.1766
870.75	2819.75	418.542	16.1408
870.667	2819.67	417.966	16.105
870.583	2819.58	417.397	16.069
870.5	2819.5	416.836	16.0329
870.417	2819.42	416.282	15.9968
870.333	2819.33	415.735	15.9605
870.25	2819.25	415.196	15.9242
870.167	2819.17	414.665	15.8878
870.083	2819.08	414.141	15.8514
870	2819	413.625	15.8149
869.917	2818.92	413.116	15.7784
869.833	2818.83	412.616	15.7418
869.75	2818.75	412.122	15.7052
869.667	2818.67	411.637	15.6687
869.583	2818.58	411.159	15.6321
869.5	2818.5	410.689	15.5955
869.417	2818.42	410.227	15.5589
869.333	2818.33	409.773	15.5224
869.25	2818.25	409.327	15.4859
869.167	2818.17	408.889	15.4494
869.083	2818.08	408.458	15.413
869	2818	408.036	15.3767
868.917	2817.92	407.621	15.3404
868.833	2817.83	407.215	15.3043
868.75	2817.75	406.816	15.2682
868.667	2817.67	406.426	15.2323
868.583	2817.58	406.043	15.1964
868.5	2817.5	405.669	15.1607
868.417	2817.42	405.303	15.1251
868.333	2817.33	404.945	15.0897
868.25	2817.25	404.595	15.0545
868.167	2817.17	404.253	15.0194
868.083	2817.08	403.92	14.9845
868	2817	403.594	14.9498
867.917	2816.92	403.277	14.9153
867.833	2816.83	402.968	14.881
867.75	2816.75	402.668	14.847
867.667	2816.67	402.376	14.8132
867.583	2816.58	402.091	14.7796
867.5	2816.5	401.816	14.7463
867.417	2816.42	401.548	14.7132
867.333	2816.33	401.289	14.6805
867.25	2816.25	401.038	14.648
867.167	2816.17	400.796	14.6159
867.083	2816.08	400.561	14.584
867	2816	400.336	14.5525
866.917	2815.92	400.118	14.5213
866.833	2815.83	399.909	14.4905
866.75	2815.75	399.708	14.46
866.667	2815.67	399.516	14.4299
866.583	2815.58	399.332	14.4002
866.5	2815.5	399.156	14.3708
866.417	2815.42	398.989	14.3419
866.333	2815.33	398.83	14.3134
866.25	2815.25	398.68	14.2852
866.167	2815.17	398.538	14.2576
866.083	2815.08	398.404	14.2303
866	2815	398.279	14.2035
865.917	2814.92	398.162	14.1772
865.833	2814.83	398.054	14.1513
865.75	2814.75	397.954	14.1259
865.667	2814.67	397.862	14.101
865.583	2814.58	397.779	14.0766
865.5	2814.5	397.704	14.0527
865.417	2814.42	397.637	14.0293
865.333	2814.33	397.579	14.0064
865.25	2814.25	397.529	13.9841
865.167	2814.17	397.488	13.9623
865.083	2814.08	397.455	13.9411
865	2814	397.43	13.9204
864.917	2813.92	397.414	13.9003
864.833	2813.83	397.406	13.8807
864.75	2813.75	397.406	13.8617
864.667	2813.67	397.414	13.8433
864.583	2813.58	397.431	13.8256
864.5	2813.5	397.456	13.8084
864.417	2813.42	397.489	13.7918
864.333	2813.33	397.531	13.7758
864.25	2813.25	397.581	13.7604
864.167	2813.17	397.639	13.7457
864.083	2813.08	397.705	13.7316
864	2813	397.779	13.7181
863.917	2812.92	397.862	13.7053
863.833	2812.83	397.952	13.6931
863.75	2812.75	398.051	13.6815
863.667	2812.67	398.158	13.6706
863.583	2812.58	398.273	13.6604
863.5	2812.5	398.396	13.6508
863.417	2812.42	398.527	13.6419
863.333	2812.33	398.666	13.6336
863.25	2812.25	398.813	13.626
863.167	2812.17	398.968	13.6191
863.083	2812.08	399.131	13.6129
863	2812	399.302	13.6073
862.917	2811.92	399.48	13.6024
862.833	2811.83	399.667	13.5982
862.75	2811.75	399.861	13.5946
862.667	2811.67	400.064	13.5918
862.583	2811.58	400.274	13.5896
862.5	2811.5	400.491	13.5881
862.417	2811.42	400.717	13.5872
862.333	2811.33	400.95	13.5871
862.25	2811.25	401.191	13.5876
862.167	2811.17	401.44	13.5888
862.083	2811.08	401.696	13.5906
862	2811	401.959	13.5932
861.917	2810.92	402.231	13.5964
861.833	2810.83	402.509	13.6002
861.75	2810.75	402.795	13.6048
861.667	2810.67	403.089	13.61
861.583	2810.58	403.39	13.6158
861.5	2810.5	403.698	13.6223
861.417	2810.42	404.014	13.6295
861.333	2810.33	404.337	13.6373
861.25	2810.25	404.667	13.6457
861.167	2810.17	405.005	13.6548
861.083	2810.08	405.349	13.6645
861	2810	405.701	13.6748
860.917	2809.92	406.06	13.6858
860.833	2809.83	406.426	13.6974
860.75	2809.75	406.799	13.7095
860.667	2809.67	407.179	13.7223
860.583	2809.58	407.565	13.7357
860.5	2809.5	407.959	13.7497
860.417	2809.42	408.36	13.7643
860.333	2809.33	408.767	13.7794
860.25	2809.25	409.181	13.7951
860.167	2809.17	409.602	13.8114
860.083	2809.08	410.029	13.8282
860	2809	410.464	13.8456
859.917	2808.92	410.904	13.8635
859.833	2808.83	411.352	13.882
859.75	2808.75	411.805	13.901
859.667	2808.67	412.265	13.9204
859.583	2808.58	412.732	13.9405
859.5	2808.5	413.205	13.961
859.417	2808.42	413.684	13.982
859.333	2808.33	414.17	14.0034
859.25	2808.25	414.661	14.0254
859.167	2808.17	415.159	14.0478
859.083	2808.08	415.663	14.0707
859	2808	416.173	14.094
858.917	2807.92	416.689	14.1178
858.833	2807.83	417.211	14.142
858.75	2807.75	417.739	14.1666
858.667	2807.67	418.273	14.1916
858.583	2807.58	418.813	14.217
858.5	2807.5	419.358	14.2428
858.417	2807.42	419.909	14.269
858.333	2807.33	420.466	14.2956
858.25	2807.25	421.028	14.3225
858.167	2807.17	421.596	14.3498
858.083	2807.08	422.169	14.3774
858	2807	422.748	14.4054
857.917	2806.92	423.333	14.4337
857.833	2806.83	423.922	14.4623
857.75	2806.75	424.517	14.4912
857.667	2806.67	425.117	14.5204
857.583	2806.58	425.723	14.5498
857.5	2806.5	426.333	14.5796
857.417	2806.42	426.949	14.6096
857.333	2806.33	427.569	14.6399
857.25	2806.25	428.195	14.6704
857.167	2806.17	428.826	14.7012
857.083	2806.08	429.461	14.7322
857	2806	430.101	14.7634
856.917	2805.92	430.746	14.7948
856.833	2805.83	431.396	14.8265
856.75	2805.75	432.05	14.8583
856.667	2805.67	432.709	14.8903
856.583	2805.58	433.373	14.9224
856.5	2805.5	434.041	14.9548
856.417	2805.42	434.713	14.9872
856.333	2805.33	435.39	15.0199
856.25	2805.25	436.071	15.0526
856.167	2805.17	436.757	15.0855
856.083	2805.08	437.446	15.1185
856	2805	438.14	15.1517
855.917	2804.92	438.838	15.1849
855.833	2804.83	439.54	15.2182
855.75	2804.75	440.246	15.2516
855.667	2804.67	440.956	15.2851
855.583	2804.58	441.67	15.3186
855.5	2804.5	442.388	15.3522
855.417	2804.42	443.109	15.3859
855.333	2804.33	443.835	15.4196
855.25	2804.25	444.564	15.4533
855.167	2804.17	445.296	15.4871
855.083	2804.08	446.032	15.5209
855	2804	446.772	15.5547
854.917	2803.92	447.515	15.5885
854.833	2803.83	448.261	15.6223
854.75	2803.75	449.011	15.6561
854.667	2803.67	449.764	15.6898
854.583	2803.58	450.521	15.7236
854.5	2803.5	451.28	15.7573
854.417	2803.42	452.043	15.791
854.333	2803.33	452.809	15.8247
854.25	2803.25	453.577	15.8582
854.167	2803.17	454.349	15.8918
854.083	2803.08	455.124	15.9253
854	2803	455.901	15.9587
853.917	2802.92	456.681	15.992
853.833	2802.83	457.464	16.0252
853.75	2802.75	458.25	16.0584
853.667	2802.67	459.039	16.0915
853.583	2802.58	459.83	16.1244
853.5	2802.5	460.623	16.1573
853.417	2802.42	461.419	16.19
853.333	2802.33	462.217	16.2227
853.25	2802.25	463.018	16.2552
853.167	2802.17	463.821	16.2876
853.083	2802.08	464.626	16.3198
853	2802	465.434	16.352
852.917	2801.92	466.244	16.3839
852.833	2801.83	467.055	16.4158
852.75	2801.75	467.869	16.4475
852.667	2801.67	468.685	16.479
852.583	2801.58	469.503	16.5104
852.5	2801.5	470.323	16.5416
852.417	2801.42	471.144	16.5726
852.333	2801.33	471.967	16.6035
852.25	2801.25	472.792	16.6342
852.167	2801.17	473.619	16.6647
852.083	2801.08	474.447	16.695
852	2801	475.277	16.7251
851.917	2800.92	476.109	16.7551
851.833	2800.83	476.941	16.7848
851.75	2800.75	477.776	16.8144
851.667	2800.67	478.611	16.8437
851.583	2800.58	479.448	16.8729
851.5	2800.5	480.286	16.9018
851.417	2800.42	481.126	16.9306
851.333	2800.33	481.966	16.9591
851.25	2800.25	482.808	16.9874
851.167	2800.17	483.651	17.0154
851.083	2800.08	484.495	17.0433
851	2800	485.339	17.0709
850.917	2799.92	486.185	17.0983
850.833	2799.83	487.032	17.1255
850.75	2799.75	487.879	17.1524
850.667	2799.67	488.727	17.1791
850.583	2799.58	489.576	17.2056
850.5	2799.5	490.425	17.2318
850.417	2799.42	491.275	17.2578
850.333	2799.33	492.126	17.2836
850.25	2799.25	492.977	17.3091
850.167	2799.17	493.828	17.3343
850.083	2799.08	494.68	17.3593
850	2799	495.533	17.3841
849.917	2798.92	496.385	17.4086
849.833	2798.83	497.238	17.4328
849.75	2798.75	498.092	17.4568
849.667	2798.67	498.945	17.4805
849.583	2798.58	499.798	17.504
849.5	2798.5	500.652	17.5272
849.417	2798.42	501.505	17.5502
849.333	2798.33	502.359	17.5729
849.25	2798.25	503.213	17.5954
849.167	2798.17	504.066	17.6175
849.083	2798.08	504.919	17.6395
849	2798	505.772	17.6611
848.917	2797.92	506.625	17.6825
848.833	2797.83	507.478	17.7036
848.75	2797.75	508.33	17.7245
848.667	2797.67	509.182	17.7451
848.583	2797.58	510.033	17.7654
848.5	2797.5	510.884	17.7855
848.417	2797.42	511.735	17.8053
848.333	2797.33	512.585	17.8248
848.25	2797.25	513.434	17.8441
848.167	2797.17	514.283	17.8631
848.083	2797.08	515.131	17.8818
848	2797	515.978	17.9003
847.917	2796.92	516.825	17.9185
847.833	2796.83	517.671	17.9364
847.75	2796.75	518.516	17.9541
847.667	2796.67	519.36	17.9715
847.583	2796.58	520.203	17.9886
847.5	2796.5	521.045	18.0055
847.417	2796.42	521.886	18.0221
847.333	2796.33	522.726	18.0384
847.25	2796.25	523.565	18.0545
847.167	2796.17	524.403	18.0703
847.083	2796.08	525.24	18.0858
847	2796	526.076	18.1011
846.917	2795.92	526.91	18.1161
846.833	2795.83	527.743	18.1309
846.75	2795.75	528.575	18.1454
846.667	2795.67	529.405	18.1597
846.583	2795.58	530.234	18.1737
846.5	2795.5	531.061	18.1874
846.417	2795.42	531.887	18.2009
846.333	2795.33	532.712	18.2141
846.25	2795.25	533.535	18.2271
846.167	2795.17	534.356	18.2398
846.083	2795.08	535.176	18.2523
846	2795	535.994	18.2645
845.917	2794.92	536.811	18.2765
845.833	2794.83	537.625	18.2882
845.75	2794.75	538.438	18.2997
845.667	2794.67	539.249	18.3109
845.583	2794.58	540.058	18.3219
845.5	2794.5	540.866	18.3327
845.417	2794.42	541.671	18.3432
845.333	2794.33	542.475	18.3534
845.25	2794.25	543.276	18.3635
845.167	2794.17	544.076	18.3733
845.083	2794.08	544.873	18.3829
845	2794	545.669	18.3922
844.917	2793.92	546.462	18.4013
844.833	2793.83	547.253	18.4102
844.75	2793.75	548.042	18.4188
844.667	2793.67	548.829	18.4273
844.583	2793.58	549.613	18.4355
844.5	2793.5	550.396	18.4435
844.417	2793.42	551.176	18.4512
844.333	2793.33	551.953	18.4588
844.25	2793.25	552.728	18.4661
844.167	2793.17	553.501	18.4733
844.083	2793.08	554.271	18.4802
844	2793	555.039	18.4869
843.917	2792.92	555.804	18.4934
843.833	2792.83	556.567	18.4997
843.75	2792.75	557.327	18.5057
843.667	2792.67	558.085	18.5116
843.583	2792.58	558.84	18.5173
843.5	2792.5	559.592	18.5228
843.417	2792.42	560.342	18.5281
843.333	2792.33	561.089	18.5332
843.25	2792.25	561.833	18.5381
843.167	2792.17	562.574	18.5428
843.083	2792.08	563.313	18.5474
843	2792	564.048	18.5517
842.917	2791.92	564.781	18.5559
842.833	2791.83	565.511	18.5599
842.75	2791.75	566.238	18.5637
842.667	2791.67	566.962	18.5673
842.583	2791.58	567.683	18.5708
842.5	2791.5	568.401	18.5741
842.417	2791.42	569.116	18.5772
842.333	2791.33	569.828	18.5802
842.25	2791.25	570.536	18.583
842.167	2791.17	571.242	18.5856
842.083	2791.08	571.944	18.5881
842	2791	572.643	18.5904
841.917	2790.92	573.339	18.5926
841.833	2790.83	574.032	18.5946
841.75	2790.75	574.721	18.5964
841.667	2790.67	575.408	18.5981
841.583	2790.58	576.09	18.5997
841.5	2790.5	576.77	18.6011
841.417	2790.42	577.446	18.6024
841.333	2790.33	578.118	18.6035
841.25	2790.25	578.787	18.6046
841.167	2790.17	579.453	18.6054
841.083	2790.08	580.115	18.6062
841	2790	580.774	18.6068
840.917	2789.92	581.429	18.6073
840.833	2789.83	582.081	18.6076
840.75	2789.75	582.728	18.6078
840.667	2789.67	583.373	18.608
840.583	2789.58	584.013	18.608
840.5	2789.5	584.65	18.6078
840.417	2789.42	585.283	18.6076
840.333	2789.33	585.913	18.6073
840.25	2789.25	586.538	18.6068
840.167	2789.17	587.16	18.6063
840.083	2789.08	587.778	18.6056
840	2789	588.393	18.6048
839.917	2788.92	589.003	18.604
839.833	2788.83	589.61	18.603
839.75	2788.75	590.212	18.602
839.667	2788.67	590.811	18.6008
839.583	2788.58	591.405	18.5996
839.5	2788.5	591.996	18.5983
839.417	2788.42	592.583	18.5969
839.333	2788.33	593.166	18.5954
839.25	2788.25	593.744	18.5938
839.167	2788.17	594.319	18.5922
839.083	2788.08	594.889	18.5904
839	2788	595.455	18.5886
838.917	2787.92	596.018	18.5868
838.833	2787.83	596.576	18.5848
838.75	2787.75	597.129	18.5828
838.667	2787.67	597.679	18.5807
838.583	2787.58	598.224	18.5786
838.5	2787.5	598.765	18.5764
838.417	2787.42	599.302	18.5742
838.333	2787.33	599.835	18.5719
838.25	2787.25	600.363	18.5695
838.167	2787.17	600.887	18.5671
838.083	2787.08	601.406	18.5646
838	2787	601.921	18.5621
837.917	2786.92	602.432	18.5596
837.833	2786.83	602.938	18.557
837.75	2786.75	603.44	18.5543
837.667	2786.67	603.937	18.5516
837.583	2786.58	604.43	18.5489
837.5	2786.5	604.919	18.5462
837.417	2786.42	605.403	18.5434
837.333	2786.33	605.882	18.5406
837.25	2786.25	606.357	18.5378
837.167	2786.17	606.827	18.5349
837.083	2786.08	607.293	18.532
837	2786	607.754	18.5291
836.917	2785.92	608.21	18.5262
836.833	2785.83	608.662	18.5232
836.75	2785.75	609.109	18.5203
836.667	2785.67	609.551	18.5173
836.583	2785.58	609.989	18.5143
836.5	2785.5	610.422	18.5113
836.417	2785.42	610.85	18.5083
836.333	2785.33	611.274	18.5053
836.25	2785.25	611.693	18.5023
836.167	2785.17	612.107	18.4993
836.083	2785.08	612.516	18.4963
836	2785	612.921	18.4933
835.917	2784.92	613.321	18.4903
835.833	2784.83	613.716	18.4874
835.75	2784.75	614.106	18.4844
835.667	2784.67	614.491	18.4814
835.583	2784.58	614.871	18.4785
835.5	2784.5	615.247	18.4755
835.417	2784.42	615.618	18.4726
835.333	2784.33	615.984	18.4697
835.25	2784.25	616.345	18.4668
835.167	2784.17	616.701	18.4639
835.083	2784.08	617.052	18.4611
835	2784	617.398	18.4583
834.917	2783.92	617.739	18.4555
834.833	2783.83	618.076	18.4527
834.75	2783.75	618.407	18.45
834.667	2783.67	618.734	18.4473
834.583	2783.58	619.055	18.4447
834.5	2783.5	619.372	18.4421
834.417	2783.42	619.684	18.4395
834.333	2783.33	619.99	18.4369
834.25	2783.25	620.292	18.4344
834.167	2783.17	620.589	18.432
834.083	2783.08	620.88	18.4296
834	2783	621.167	18.4272
833.917	2782.92	621.449	18.4249
833.833	2782.83	621.726	18.4226
833.75	2782.75	621.997	18.4204
833.667	2782.67	622.264	18.4182
833.583	2782.58	622.526	18.4161
833.5	2782.5	622.783	18.4141
833.417	2782.42	623.034	18.4121
833.333	2782.33	623.281	18.4101
833.25	2782.25	623.523	18.4082
833.167	2782.17	623.759	18.4064
833.083	2782.08	623.991	18.4046
833	2782	624.218	18.4029
832.917	2781.92	624.439	18.4013
832.833	2781.83	624.656	18.3997
832.75	2781.75	624.868	18.3982
832.667	2781.67	625.075	18.3968
832.583	2781.58	625.276	18.3954
832.5	2781.5	625.473	18.3942
832.417	2781.42	625.665	18.3929
832.333	2781.33	625.851	18.3918
832.25	2781.25	626.033	18.3907
832.167	2781.17	626.21	18.3897
832.083	2781.08	626.381	18.3888
832	2781	626.548	18.3879
831.917	2780.92	626.71	18.3872
831.833	2780.83	626.867	18.3865
831.75	2780.75	627.019	18.3859
831.667	2780.67	627.166	18.3853
831.583	2780.58	627.307	18.3849
831.5	2780.5	627.445	18.3845
831.417	2780.42	627.577	18.3842
831.333	2780.33	627.704	18.384
831.25	2780.25	627.826	18.3839
831.167	2780.17	627.944	18.3838
831.083	2780.08	628.056	18.3839
831	2780	628.164	18.384
830.917	2779.92	628.266	18.3843
830.833	2779.83	628.364	18.3846
830.75	2779.75	628.457	18.385
830.667	2779.67	628.546	18.3854
830.583	2779.58	628.629	18.386
830.5	2779.5	628.708	18.3867
830.417	2779.42	628.781	18.3874
830.333	2779.33	628.85	18.3883
830.25	2779.25	628.914	18.3892
830.167	2779.17	628.974	18.3902
830.083	2779.08	629.029	18.3913
830	2779	629.079	18.3925
829.917	2778.92	629.124	18.3938
829.833	2778.83	629.164	18.3952
829.75	2778.75	629.2	18.3967
829.667	2778.67	629.231	18.3983
829.583	2778.58	629.258	18.3999
829.5	2778.5	629.28	18.4017
829.417	2778.42	629.297	18.4035
829.333	2778.33	629.31	18.4055
829.25	2778.25	629.318	18.4075
829.167	2778.17	629.321	18.4097
829.083	2778.08	629.32	18.4119
829	2778	629.314	18.4142
828.917	2777.92	629.304	18.4166
828.833	2777.83	629.29	18.4191
828.75	2777.75	629.27	18.4217
828.667	2777.67	629.247	18.4244
828.583	2777.58	629.219	18.4272
828.5	2777.5	629.186	18.43
828.417	2777.42	629.149	18.433
828.333	2777.33	629.108	18.436
828.25	2777.25	629.063	18.4392
828.167	2777.17	629.013	18.4424
828.083	2777.08	628.958	18.4457
828	2777	628.9	18.4491
827.917	2776.92	628.837	18.4526
827.833	2776.83	628.77	18.4562
827.75	2776.75	628.699	18.4599
827.667	2776.67	628.623	18.4637
827.583	2776.58	628.543	18.4675
827.5	2776.5	628.459	18.4715
827.417	2776.42	628.371	18.4755
827.333	2776.33	628.279	18.4796
827.25	2776.25	628.183	18.4838
827.167	2776.17	628.083	18.4881
827.083	2776.08	627.978	18.4924
827	2776	627.87	18.4969
826.917	2775.92	627.758	18.5014
826.833	2775.83	627.641	18.506
826.75	2775.75	627.521	18.5107
826.667	2775.67	627.397	18.5154
826.583	2775.58	627.269	18.5203
826.5	2775.5	627.137	18.5252
826.417	2775.42	627.001	18.5302
826.333	2775.33	626.861	18.5352
826.25	2775.25	626.718	18.5403
826.167	2775.17	626.57	18.5455
826.083	2775.08	626.419	18.5508
826	2775	626.264	18.5561
825.917	2774.92	626.106	18.5615
825.833	2774.83	625.944	18.567
825.75	2774.75	625.778	18.5725
825.667	2774.67	625.608	18.5781
825.583	2774.58	625.435	18.5838
825.5	2774.5	625.259	18.5895
825.417	2774.42	625.078	18.5952
825.333	2774.33	624.894	18.601
825.25	2774.25	624.707	18.6069
825.167	2774.17	624.516	18.6128
825.083	2774.08	624.322	18.6188
825	2774	624.124	18.6248
824.917	2773.92	623.923	18.6309
824.833	2773.83	623.719	18.637
824.75	2773.75	623.511	18.6431
824.667	2773.67	623.3	18.6493
824.583	2773.58	623.085	18.6556
824.5	2773.5	622.867	18.6618
824.417	2773.42	622.646	18.6681
824.333	2773.33	622.422	18.6744
824.25	2773.25	622.194	18.6808
824.167	2773.17	621.964	18.6872
824.083	2773.08	621.73	18.6936
824	2773	621.493	18.7
823.917	2772.92	621.252	18.7064
823.833	2772.83	621.009	18.7129
823.75	2772.75	620.763	18.7194
823.667	2772.67	620.513	18.7259
823.583	2772.58	620.261	18.7324
823.5	2772.5	620.005	18.7389
823.417	2772.42	619.747	18.7454
823.333	2772.33	619.485	18.7519
823.25	2772.25	619.221	18.7584
823.167	2772.17	618.953	18.7649
823.083	2772.08	618.683	18.7714
823	2772	618.41	18.7779
822.917	2771.92	618.134	18.7844
822.833	2771.83	617.855	18.7909
822.75	2771.75	617.573	18.7974
822.667	2771.67	617.289	18.8038
822.583	2771.58	617.001	18.8102
822.5	2771.5	616.711	18.8166
822.417	2771.42	616.419	18.823
822.333	2771.33	616.123	18.8293
822.25	2771.25	615.825	18.8356
822.167	2771.17	615.524	18.8419
822.083	2771.08	615.22	18.8481
822	2771	614.914	18.8543
821.917	2770.92	614.605	18.8604
821.833	2770.83	614.294	18.8665
821.75	2770.75	613.98	18.8726
821.667	2770.67	613.663	18.8786
821.583	2770.58	613.344	18.8845
821.5	2770.5	613.022	18.8904
821.417	2770.42	612.698	18.8962
821.333	2770.33	612.371	18.902
821.25	2770.25	612.042	18.9077
821.167	2770.17	611.71	18.9133
821.083	2770.08	611.376	18.9188
821	2770	611.04	18.9243
820.917	2769.92	610.701	18.9297
820.833	2769.83	610.359	18.935
820.75	2769.75	610.015	18.9403
820.667	2769.67	609.669	18.9454
820.583	2769.58	609.321	18.9505
820.5	2769.5	608.97	18.9554
820.417	2769.42	608.617	18.9603
820.333	2769.33	608.262	18.9651
820.25	2769.25	607.904	18.9697
820.167	2769.17	607.544	18.9743
820.083	2769.08	607.182	18.9788
820	2769	606.818	18.9831
819.917	2768.92	606.451	18.9874
819.833	2768.83	606.082	18.9915
819.75	2768.75	605.711	18.9955
819.667	2768.67	605.338	18.9994
819.583	2768.58	604.963	19.0032
819.5	2768.5	604.585	19.0068
819.417	2768.42	604.206	19.0104
819.333	2768.33	603.824	19.0137
819.25	2768.25	603.44	19.017
819.167	2768.17	603.055	19.0201
819.083	2768.08	602.667	19.0231
819	2768	602.277	19.026
818.917	2767.92	601.885	19.0287
818.833	2767.83	601.491	19.0313
818.75	2767.75	601.095	19.0337
818.667	2767.67	600.697	19.036
818.583	2767.58	600.297	19.0381
818.5	2767.5	599.895	19.0401
818.417	2767.42	599.491	19.0419
818.333	2767.33	599.086	19.0436
818.25	2767.25	598.678	19.0451
818.167	2767.17	598.268	19.0465
818.083	2767.08	597.857	19.0477
818	2767	597.444	19.0487
817.917	2766.92	597.029	19.0496
817.833	2766.83	596.612	19.0503
817.75	2766.75	596.193	19.0508
817.667	2766.67	595.772	19.0512
817.583	2766.58	595.35	19.0514
817.5	2766.5	594.926	19.0514
817.417	2766.42	594.5	19.0512
817.333	2766.33	594.072	19.0509
817.25	2766.25	593.643	19.0504
817.167	2766.17	593.211	19.0497
817.083	2766.08	592.779	19.0488
817	2766	592.344	19.0478
816.917	2765.92	591.908	19.0466
816.833	2765.83	591.47	19.0451
816.75	2765.75	591.031	19.0435
816.667	2765.67	590.589	19.0418
816.583	2765.58	590.147	19.0398
816.5	2765.5	589.702	19.0377
816.417	2765.42	589.256	19.0353
816.333	2765.33	588.809	19.0328
816.25	2765.25	588.36	19.0301
816.167	2765.17	587.909	19.0272
816.083	2765.08	587.457	19.0241
816	2765	587.004	19.0208
815.917	2764.92	586.549	19.0173
815.833	2764.83	586.092	19.0136
815.75	2764.75	585.634	19.0097
815.667	2764.67	585.174	19.0057
815.583	2764.58	584.714	19.0014
815.5	2764.5	584.251	18.997
815.417	2764.42	583.787	18.9923
815.333	2764.33	583.322	18.9875
815.25	2764.25	582.856	18.9825
815.167	2764.17	582.388	18.9773
815.083	2764.08	581.919	18.9718
815	2764	581.448	18.9662
814.917	2763.92	580.976	18.9604
814.833	2763.83	580.503	18.9544
814.75	2763.75	580.028	18.9482
814.667	2763.67	579.553	18.9418
814.583	2763.58	579.075	18.9352
814.5	2763.5	578.597	18.9285
814.417	2763.42	578.118	18.9215
814.333	2763.33	577.637	18.9143
814.25	2763.25	577.155	18.907
814.167	2763.17	576.672	18.8994
814.083	2763.08	576.187	18.8917
814	2763	575.702	18.8837
813.917	2762.92	575.215	18.8756
813.833	2762.83	574.727	18.8673
813.75	2762.75	574.238	18.8588
813.667	2762.67	573.748	18.8501
813.583	2762.58	573.257	18.8412
813.5	2762.5	572.765	18.8321
813.417	2762.42	572.272	18.8228
813.333	2762.33	571.777	18.8134
813.25	2762.25	571.282	18.8037
813.167	2762.17	570.785	18.7939
813.083	2762.08	570.288	18.7839
813	2762	569.789	18.7737
812.917	2761.92	569.29	18.7633
812.833	2761.83	568.789	18.7528
812.75	2761.75	568.288	18.742
812.667	2761.67	567.786	18.7311
812.583	2761.58	567.282	18.72
812.5	2761.5	566.778	18.7087
812.417	2761.42	566.273	18.6973
812.333	2761.33	565.767	18.6857
812.25	2761.25	565.26	18.6738
812.167	2761.17	564.752	18.6619
812.083	2761.08	564.243	18.6497
812	2761	563.734	18.6374
811.917	2760.92	563.224	18.6249
811.833	2760.83	562.712	18.6122
811.75	2760.75	562.2	18.5994
811.667	2760.67	561.688	18.5864
811.583	2760.58	561.174	18.5732
811.5	2760.5	560.66	18.5599
811.417	2760.42	560.145	18.5464
811.333	2760.33	559.629	18.5327
811.25	2760.25	559.112	18.5189
811.167	2760.17	558.595	18.5049
811.083	2760.08	558.077	18.4908
811	2760	557.558	18.4765
810.917	2759.92	557.039	18.462
810.833	2759.83	556.519	18.4474
810.75	2759.75	555.998	18.4327
810.667	2759.67	555.477	18.4178
810.583	2759.58	554.955	18.4027
810.5	2759.5	554.432	18.3875
810.417	2759.42	553.909	18.3722
810.333	2759.33	553.385	18.3567
810.25	2759.25	552.861	18.341
810.167	2759.17	552.336	18.3253
810.083	2759.08	551.81	18.3093
810	2759	551.284	18.2933
809.917	2758.92	550.758	18.2771
809.833	2758.83	550.231	18.2608
809.75	2758.75	549.703	18.2443
809.667	2758.67	549.175	18.2277
809.583	2758.58	548.646	18.211
809.5	2758.5	548.117	18.1941
809.417	2758.42	547.588	18.1771
809.333	2758.33	547.058	18.16
809.25	2758.25	546.527	18.1428
809.167	2758.17	545.996	18.1254
809.083	2758.08	545.465	18.1079
809	2758	544.933	18.0903
808.917	2757.92	544.401	18.0726
808.833	2757.83	543.869	18.0548
808.75	2757.75	543.336	18.0368
808.667	2757.67	542.803	18.0187
808.583	2757.58	542.27	18.0006
808.5	2757.5	541.736	17.9823
808.417	2757.42	541.202	17.9639
808.333	2757.33	540.667	17.9454
808.25	2757.25	540.133	17.9268
808.167	2757.17	539.598	17.9081
808.083	2757.08	539.062	17.8893
808	2757	538.527	17.8704
807.917	2756.92	537.991	17.8514
807.833	2756.83	537.455	17.8323
807.75	2756.75	536.919	17.8131
807.667	2756.67	536.383	17.7938
807.583	2756.58	535.846	17.7744
807.5	2756.5	535.309	17.7549
807.417	2756.42	534.773	17.7354
807.333	2756.33	534.235	17.7157
807.25	2756.25	533.698	17.696
807.167	2756.17	533.161	17.6762
807.083	2756.08	532.623	17.6563
807	2756	532.086	17.6363
806.917	2755.92	531.548	17.6163
806.833	2755.83	531.01	17.5961
806.75	2755.75	530.473	17.5759
806.667	2755.67	529.935	17.5557
806.583	2755.58	529.397	17.5353
806.5	2755.5	528.859	17.5149
806.417	2755.42	528.321	17.4944
806.333	2755.33	527.783	17.4739
806.25	2755.25	527.245	17.4533
806.167	2755.17	526.707	17.4326
806.083	2755.08	526.169	17.4119
806	2755	525.631	17.3911
805.917	2754.92	525.093	17.3702
805.833	2754.83	524.555	17.3493
805.75	2754.75	524.017	17.3284
805.667	2754.67	523.479	17.3074
805.583	2754.58	522.942	17.2863
805.5	2754.5	522.404	17.2652
805.417	2754.42	521.866	17.244
805.333	2754.33	521.329	17.2228
805.25	2754.25	520.792	17.2016
805.167	2754.17	520.255	17.1803
805.083	2754.08	519.718	17.1589
805	2754	519.181	17.1376
804.917	2753.92	518.644	17.1161
804.833	2753.83	518.107	17.0947
804.75	2753.75	517.571	17.0732
804.667	2753.67	517.035	17.0517
804.583	2753.58	516.499	17.0301
804.5	2753.5	515.963	17.0085
804.417	2753.42	515.428	16.9869
804.333	2753.33	514.892	16.9653
804.25	2753.25	514.357	16.9436
804.167	2753.17	513.822	16.9219
804.083	2753.08	513.288	16.9002
804	2753	512.753	16.8785
803.917	2752.92	512.219	16.8567
803.833	2752.83	511.685	16.835
803.75	2752.75	511.152	16.8132
803.667	2752.67	510.618	16.7914
803.583	2752.58	510.085	16.7696
803.5	2752.5	509.553	16.7477
803.417	2752.42	509.02	16.7259
803.333	2752.33	508.488	16.704
803.25	2752.25	507.957	16.6822
803.167	2752.17	507.425	16.6603
803.083	2752.08	506.894	16.6385
803	2752	506.364	16.6166
802.917	2751.92	505.833	16.5948
802.833	2751.83	505.303	16.5729
802.75	2751.75	504.774	16.551
802.667	2751.67	504.245	16.5292
802.583	2751.58	503.716	16.5073
802.5	2751.5	503.188	16.4855
802.417	2751.42	502.66	16.4636
802.333	2751.33	502.132	16.4418
802.25	2751.25	501.605	16.42
802.167	2751.17	501.078	16.3982
802.083	2751.08	500.552	16.3764
802	2751	500.026	16.3546
801.917	2750.92	499.5	16.3329
801.833	2750.83	498.975	16.3111
801.75	2750.75	498.451	16.2894
801.667	2750.67	497.927	16.2677
801.583	2750.58	497.403	16.2461
801.5	2750.5	496.88	16.2244
801.417	2750.42	496.357	16.2028
801.333	2750.33	495.835	16.1812
801.25	2750.25	495.313	16.1596
801.167	2750.17	494.792	16.1381
801.083	2750.08	494.271	16.1166
801	2750	493.751	16.0951
800.917	2749.92	493.231	16.0737
800.833	2749.83	492.712	16.0523
800.75	2749.75	492.194	16.0309
800.667	2749.67	491.675	16.0095
800.583	2749.58	491.158	15.9883
800.5	2749.5	490.641	15.967
800.417	2749.42	490.124	15.9458
800.333	2749.33	489.608	15.9246
800.25	2749.25	489.093	15.9035
800.167	2749.17	488.578	15.8824
800.083	2749.08	488.063	15.8613
800	2749	487.549	15.8403
799.917	2748.92	487.036	15.8194
799.833	2748.83	486.523	15.7985
799.75	2748.75	486.011	15.7776
799.667	2748.67	485.5	15.7568
799.583	2748.58	484.988	15.7361
799.5	2748.5	484.478	15.7154
799.417	2748.42	483.968	15.6948
799.333	2748.33	483.459	15.6742
799.25	2748.25	482.95	15.6536
799.167	2748.17	482.442	15.6332
799.083	2748.08	481.934	15.6127
799	2748	481.427	15.5924
798.917	2747.92	480.921	15.5721
798.833	2747.83	480.415	15.5518
798.75	2747.75	479.91	15.5316
798.667	2747.67	479.405	15.5115
798.583	2747.58	478.901	15.4914
798.5	2747.5	478.397	15.4714
798.417	2747.42	477.894	15.4515
798.333	2747.33	477.392	15.4316
798.25	2747.25	476.89	15.4118
798.167	2747.17	476.389	15.392
798.083	2747.08	475.889	15.3724
798	2747	475.389	15.3527
797.917	2746.92	474.889	15.3332
797.833	2746.83	474.39	15.3137
797.75	2746.75	473.892	15.2943
797.667	2746.67	473.395	15.2749
797.583	2746.58	472.898	15.2556
797.5	2746.5	472.401	15.2364
797.417	2746.42	471.905	15.2173
797.333	2746.33	471.41	15.1982
797.25	2746.25	470.915	15.1792
797.167	2746.17	470.421	15.1603
797.083	2746.08	469.927	15.1414
797	2746	469.434	15.1226
796.917	2745.92	468.942	15.1039
796.833	2745.83	468.45	15.0852
796.75	2745.75	467.959	15.0666
796.667	2745.67	467.468	15.0481
796.583	2745.58	466.978	15.0297
796.5	2745.5	466.488	15.0113
796.417	2745.42	465.999	14.993
796.333	2745.33	465.511	14.9748
796.25	2745.25	465.023	14.9566
796.167	2745.17	464.536	14.9386
796.083	2745.08	464.049	14.9205
796	2745	463.562	14.9026
795.917	2744.92	463.077	14.8848
795.833	2744.83	462.591	14.867
795.75	2744.75	462.107	14.8492
795.667	2744.67	461.622	14.8316
795.583	2744.58	461.139	14.814
795.5	2744.5	460.655	14.7965
795.417	2744.42	460.173	14.7791
795.333	2744.33	459.691	14.7617
795.25	2744.25	459.209	14.7445
795.167	2744.17	458.728	14.7272
795.083	2744.08	458.247	14.7101
795	2744	457.767	14.693
794.917	2743.92	457.287	14.676
794.833	2743.83	456.807	14.6591
794.75	2743.75	456.329	14.6422
794.667	2743.67	455.85	14.6254
794.583	2743.58	455.372	14.6087
794.5	2743.5	454.895	14.5921
794.417	2743.42	454.418	14.5755
794.333	2743.33	453.941	14.559
794.25	2743.25	453.465	14.5426
794.167	2743.17	452.989	14.5262
794.083	2743.08	452.513	14.5099
794	2743	452.038	14.4937
793.917	2742.92	451.564	14.4775
793.833	2742.83	451.09	14.4614
793.75	2742.75	450.616	14.4454
793.667	2742.67	450.142	14.4294
793.583	2742.58	449.669	14.4135
793.5	2742.5	449.196	14.3977
793.417	2742.42	448.724	14.3819
793.333	2742.33	448.252	14.3662
793.25	2742.25	447.78	14.3506
793.167	2742.17	447.309	14.335
793.083	2742.08	446.837	14.3195
793	2742	446.367	14.3041
792.917	2741.92	445.896	14.2887
792.833	2741.83	445.426	14.2734
792.75	2741.75	444.956	14.2581
792.667	2741.67	444.486	14.2429
792.583	2741.58	444.017	14.2278
792.5	2741.5	443.548	14.2127
792.417	2741.42	443.079	14.1977
792.333	2741.33	442.61	14.1828
792.25	2741.25	442.142	14.1679
792.167	2741.17	441.674	14.1531
792.083	2741.08	441.206	14.1384
792	2741	440.738	14.1237
791.917	2740.92	440.27	14.109
791.833	2740.83	439.803	14.0944
791.75	2740.75	439.336	14.0799
791.667	2740.67	438.869	14.0655
791.583	2740.58	438.402	14.0511
791.5	2740.5	437.935	14.0367
791.417	2740.42	437.469	14.0224
791.333	2740.33	437.002	14.0082
791.25	2740.25	436.536	13.994
791.167	2740.17	436.07	13.9799
791.083	2740.08	435.604	13.9659
791	2740	435.138	13.9519
790.917	2739.92	434.672	13.9379
790.833	2739.83	434.207	13.924
790.75	2739.75	433.741	13.9102
790.667	2739.67	433.275	13.8964
790.583	2739.58	432.81	13.8827
790.5	2739.5	432.344	13.8691
790.417	2739.42	431.879	13.8555
790.333	2739.33	431.414	13.8419
790.25	2739.25	430.948	13.8284
[truncated: 9,858 more rows]
